# Supplementary material for: Painting of Fourth and the X-Linked 1.688 Satellite in D. melanogaster Is Involved in Chromosome-Wide Gene Regulation
Source: Cells. 2020 Jan 30;9(2):323. doi: 10.3390/cells9020323 (PMC7072490; doi:10.3390/cells9020323)
Supplement: Supplementary file 1 [file cells-09-00323-s001.zip]

Archive with 4 entries (4 files):
- Supplementary_file_1_1_688seqs_used_in_BLAST.fasta
- Supplementary_file_2_identified_1_688_blocks.gtf
- Supplementary_file_3_MSL_bins.txt
- Tousi_etal_Supplementary_Cells_r1.pdf
