# Supplementary material for: Painting of Fourth and the X-Linked 1.688 Satellite in D. melanogaster Is Involved in Chromosome-Wide Gene Regulation
Source: Cells. 2020 Jan 30;9(2):323. doi: 10.3390/cells9020323 (PMC7072490; doi:10.3390/cells9020323)
Supplement: Supplementary file 1 [file cells-09-00323-s001.zip › Supplementary_file_1_1_688seqs_used_in_BLAST.fasta]

>dmel_Repeat_3
CATTTTTTTGCAAATTTTGATGATGGTACCCCTTACAAAAAATGTGAAAATTTGGCCAAAAATTAATTTTACAAAATCCGTTTTAAAGTGATAGGGGTTGTTAGTATTGGTCATAAGGAGTATAAAATGGTAATTCTTTTTGCTCTGTGACCATTTTTAGACAAGTTATAGCCAAAAAAGCCAACTTGAAAATTGAGTTTTTTGCCAAAAGTAGTTTCCAGATTTTTTGTGAAAAAAATATTCGGTATTTTGATCAAAACATTGAAAATAATGACTCAAATATGGAATGTCATACCTCGTTGAGTTTGTTTTTTAAATCCCAATCGATTTGCATTCAAGTTTGGGAATTCTAGAATTTTT
>dmel_Xhet (from Kuhn)
CCACATTTTGCAAATTTTGATGACCCCCCTCCTTACAAAAAATGCGAAAATTGATCCAAAAATTAATTTCCCTAAATCCTTCAAAAAGTAATAGGGATCGTTAGCACTGGTAATTAGCTGCTCAAAACAGATATTCGTACATCTATGTGACCATTTTTAGCCAAGTTATAACGAAAATTTCGTTTGTAAATATCCACTTTTTTGCAGAGTCTGTTTTTCCAAATTTCGGTCATCAAATAATCATTTATTTTGCCACAACATAAAAAATAATTGTCTGAATATGGAATGTCATATCTCACTGAGCTCGTAATAAAATTTCCAATCAAACTGTGTTCAAAAATGGAAATTAAATTTTTTGG
>dmel_XDMR (from Repbase)
TTTGCAAAAAATTGAAAAATCCTAGAATTCCCAAACTTGAATGCAAATCGATTGGGATTTAAAAAACAAACTCAACGAGGTATGACATTCCATATTTGGGTMATTATTTCCAATGTTWTGATCAAAATACCGAATATTTTTTTCACAAAAAATCAGGAAAACNATTTTTGGCAAAAAATTCAATATTTAAGTTGGGTTTTTTGGGTATAACTTGACTAAAAATGGTCACAGAGCAAAAAGAATTACCATTTTATACTCCTTATWACCAATACTAACCAYCCCTATCACTTTTAAACGGATTTTGTAAAATTAATTTTTGGCCAAATTTTCGCATTTTTTGTAAGGGGTAACATCATCAAAA
>dmel_Satellite_358 (from Gallach)
ATTTTTTGCCATTTTTATTTTGTTTATTTCGGTAAAAAAGAATCTGTATTTTCTCAATAGCATTAAAAATAACTGTCCAAGAGCGAAATGCCATACCTCGTTGAATTCGTAACAAAATTCCCCATCGACCTGCATTCAGAAATGGAAATTCAAATTTTTTGCCATTTTTCGCAAATTTTAATGATGGTACCCCTTATCAAAAATGCGAAAATGTGTTAAAATTTTTGTTTTTCATAATAATAAAAATAGTGATACGGATATTTAGCTATGTTTATTGGTAGTACAAAACAGTCTTCATTTACGCTTTTATATCTTTTTTGGCCAGGTTATGGAGAAAACCCCGTTTTTAAATATCCG
>dmel_Satellite_359 (from Gallach)
TTTTTGACAAAACCCGTTTTTCCAAAATTCGGTCATAAAAAATCCGTTTTTTCGGCACAACTTTTAAAATAATTGCCTGAATATGGAATGTCATACCGCGTTGAGCTCGCATTAAAATTCCCAATCCAACTGTATCCCCGAATTGGAATTCTATTTTTTATCCATTTTTTGAAAATTTTCATGATGTTACCCCTTACAAAAAATGCGAAAATTGACCCGAAAAATTAATTTCCCTAAATCCTTCCAAAAGTGATAGGGATCGTTAGCACTGCTAAATAGCTGCTCAAAGCAGTTATTCTTTCATCTATATGACATTTTTTTAGCGATGTTATGGCGAAAATACCGTTAGTAAAATCACG
>dmel_Satellite_360 (from Gallach)
AAAAAATTGAAAAATCCTAGAATTCCCAAACTTGAATGCAAATCGATTGGAATTTAAAAAACAAACTCAACGAGGTATGACATTCCATATTTGGGTAATTATTTCCAATGTTATGATCGAAAAACCGATTATTTTTTTCACAAAAAATCTGGAAACTATTCTTGGCAAAAAACTCAATTTTCAAGTTGGCTTTTTTGGCTATAACTTGACTAAAAATGGTCACAGAGCAAAAAGAAGTACCATTTTATAATCCTTACAACCAATACTAACAACCCCTTTCACTTTTAAACTGATTTTCTAAAATTAATTTTTGGCCAAATTTTCGCATTTTTTGTAAGGGGTAACATCATCAAAATTTGC
>353bp_sat.1pt688fam.D_melanogaster
GTAAATATCAACTTTTTGGCAAAATCCGTTTTTCCAAATTTCGGTCATCAAATAATCAGTGTTTTCTGCTACAACTTTAAAAACAATTGTCTGAATATGGAAACTCATACGTCGCTGAGCTCGTAATTAAATTTCCAATCAAACTGTGTTCAAAAATGGAAATTAAATTTCTTTGACATAGTGTGCAAATTTTGATGATGTTACAAAATATGTGAAAATTTGCCAAAAAATTGATTTCTCTAAATCCTTGAAAAAGTAATAGGGATCGTCAGCACTGGTAATTAACTGCTCAAAACAGTTTTTCATGCATCTATATGACCCTTTTTAGCCAAGTTATGACAAAAATTTCGTTT
>357bp_sat.1pt688fam.D_melanogaster
ATGAAACTGTGTTCAACAATGGAAATTATGTTTTTTGCCATACTTTGCAACTTTTTATGGCGGGTCATTACAAAAAATACGAAAATTGACCCAAAAATTCCTTTCCCTAAATCCTTAAAAAGGTAATAGTAATCGTTAGCGCTGGTAATAAGCCTTTCAAAACCGTTATTCTTACATCTATATGACCATTTTAGCCGAGTAATGACGAAAATTCCGATTGTAAATATCAACTTTTAGGCAAAATCCGTTTTTCCAAATTTCGGTCATCAAATAATCAGTTTTTTTTTGCCACAACTTTATAAATATTTGTCTGAATACGGAATGTCATACTTCGCTGAGCTCGTAATTAAATTTCCA
>260bp_sat.1pt688fam.D_melanogaster
TGGAAATTTAATTACGAGCTCAGCGAGGTATGACATTCCATATTCAGACAATTAATTTTAAAGTTGTGGCAAAAAAACTGATTATTTAATGACCGAAATTTGGAAAAACGGATTTTGCCAATAAGTTAATATTTACTTTTTGAACGATTTAGGGAAGTTAATTTTTGGTTTAATTTTCGAATTTTTTTGAAAGGGGGGTCATCAAAATTTGCATATATGCCGAAAAAATGTAATTTTCATTGTTGAACACAGTTTCAT
