# Supplementary material for: Painting of Fourth and the X-Linked 1.688 Satellite in D. melanogaster Is Involved in Chromosome-Wide Gene Regulation
Source: Cells. 2020 Jan 30;9(2):323. doi: 10.3390/cells9020323 (PMC7072490; doi:10.3390/cells9020323)
Supplement: Supplementary file 1 [file cells-09-00323-s001.zip › Supplementary_file_2_identified_1_688_blocks.gtf]

211000022278099	1688_seqs	exon	336	1625	.	+	.	gene_id "211000022278099_336_1625_allInSame";
211000022278125	1688_seqs	exon	1	1709	.	+	.	gene_id "211000022278125_1_1709_allInSame";
211000022278165	1688_seqs	exon	9	1706	.	+	.	gene_id "211000022278165_9_1706_allInSame";
211000022278172	1688_seqs	exon	1	575	.	+	.	gene_id "211000022278172_1_575_allInSame";
211000022278172	1688_seqs	exon	1984	2464	.	+	.	gene_id "211000022278172_1984_2464_allInSame";
211000022278174	1688_seqs	exon	615	1145	.	+	.	gene_id "211000022278174_615_1145_allInSame";
211000022278209	1688_seqs	exon	1	1486	.	+	.	gene_id "211000022278209_1_1486_allInSame";
211000022278209	1688_seqs	exon	1544	2777	.	+	.	gene_id "211000022278209_1544_2777_allInSame";
211000022278225	1688_seqs	exon	13	2432	.	+	.	gene_id "211000022278225_13_2432_allInSame";
211000022278226	1688_seqs	exon	1	2060	.	+	.	gene_id "211000022278226_1_2060_allInSame";
211000022278227	1688_seqs	exon	1	1516	.	+	.	gene_id "211000022278227_1_1516_allInSame";
211000022278228	1688_seqs	exon	1	1793	.	+	.	gene_id "211000022278228_1_1793_allInSame";
211000022278229	1688_seqs	exon	1	1819	.	+	.	gene_id "211000022278229_1_1819_allInSame";
211000022278230	1688_seqs	exon	1	994	.	+	.	gene_id "211000022278230_1_994_allInSame";
211000022278231	1688_seqs	exon	1	1195	.	+	.	gene_id "211000022278231_1_1195_allInSame";
211000022278232	1688_seqs	exon	1	1541	.	+	.	gene_id "211000022278232_1_1541_allInSame";
211000022278233	1688_seqs	exon	8	1971	.	+	.	gene_id "211000022278233_8_1971_allInSame";
211000022278235	1688_seqs	exon	1	2999	.	+	.	gene_id "211000022278235_1_2999_allInSame";
211000022278236	1688_seqs	exon	625	1092	.	+	.	gene_id "211000022278236_625_1092_allInSame";
211000022278237	1688_seqs	exon	342	1049	.	+	.	gene_id "211000022278237_342_1049_allInSame";
211000022278249	1688_seqs	exon	1	2259	.	+	.	gene_id "211000022278249_1_2259_allInSame";
211000022278252	1688_seqs	exon	576	1453	.	+	.	gene_id "211000022278252_576_1453_allInSame";
211000022278268	1688_seqs	exon	1	1312	.	+	.	gene_id "211000022278268_1_1312_allInSame";
211000022278277	1688_seqs	exon	1	1848	.	+	.	gene_id "211000022278277_1_1848_allInSame";
211000022278299	1688_seqs	exon	21	2591	.	+	.	gene_id "211000022278299_21_2591_allInSame";
211000022278314	1688_seqs	exon	1	1737	.	+	.	gene_id "211000022278314_1_1737_allInSame";
211000022278315	1688_seqs	exon	1	1560	.	+	.	gene_id "211000022278315_1_1560_allInSame";
211000022278316	1688_seqs	exon	2	2639	.	+	.	gene_id "211000022278316_2_2639_allInSame";
211000022278317	1688_seqs	exon	1	1970	.	+	.	gene_id "211000022278317_1_1970_allInSame";
211000022278318	1688_seqs	exon	4	1857	.	+	.	gene_id "211000022278318_4_1857_allInSame";
211000022278319	1688_seqs	exon	1	1947	.	+	.	gene_id "211000022278319_1_1947_allInSame";
211000022278320	1688_seqs	exon	4	1154	.	+	.	gene_id "211000022278320_4_1154_allInSame";
211000022278320	1688_seqs	exon	1183	2113	.	+	.	gene_id "211000022278320_1183_2113_allInSame";
211000022278321	1688_seqs	exon	11	1961	.	+	.	gene_id "211000022278321_11_1961_allInSame";
211000022278322	1688_seqs	exon	1	1424	.	+	.	gene_id "211000022278322_1_1424_allInSame";
211000022278323	1688_seqs	exon	1	1575	.	+	.	gene_id "211000022278323_1_1575_allInSame";
211000022278324	1688_seqs	exon	2	1283	.	+	.	gene_id "211000022278324_2_1283_allInSame";
211000022278325	1688_seqs	exon	1	1841	.	+	.	gene_id "211000022278325_1_1841_allInSame";
211000022278326	1688_seqs	exon	1	1097	.	+	.	gene_id "211000022278326_1_1097_allInSame";
211000022278340	1688_seqs	exon	1	1436	.	+	.	gene_id "211000022278340_1_1436_allInSame";
211000022278341	1688_seqs	exon	1	2286	.	+	.	gene_id "211000022278341_1_2286_allInSame";
211000022278342	1688_seqs	exon	55	1412	.	+	.	gene_id "211000022278342_55_1412_allInSame";
211000022278343	1688_seqs	exon	1	2113	.	+	.	gene_id "211000022278343_1_2113_allInSame";
211000022278346	1688_seqs	exon	19	1899	.	+	.	gene_id "211000022278346_19_1899_allInSame";
211000022278350	1688_seqs	exon	507	1006	.	+	.	gene_id "211000022278350_507_1006_allInSame";
211000022278352	1688_seqs	exon	376	1866	.	+	.	gene_id "211000022278352_376_1866_allInSame";
211000022278353	1688_seqs	exon	480	2110	.	+	.	gene_id "211000022278353_480_2110_allInSame";
211000022278359	1688_seqs	exon	1	2126	.	+	.	gene_id "211000022278359_1_2126_allInSame";
211000022278360	1688_seqs	exon	1	1119	.	+	.	gene_id "211000022278360_1_1119_allInSame";
211000022278361	1688_seqs	exon	1	3248	.	+	.	gene_id "211000022278361_1_3248_allInSame";
211000022278365	1688_seqs	exon	323	1919	.	+	.	gene_id "211000022278365_323_1919_allInSame";
211000022278382	1688_seqs	exon	577	1247	.	+	.	gene_id "211000022278382_577_1247_allInSame";
211000022278411	1688_seqs	exon	529	838	.	+	.	gene_id "211000022278411_529_838_allInSame";
211000022278411	1688_seqs	exon	868	1888	.	+	.	gene_id "211000022278411_868_1888_allInSame";
211000022278414	1688_seqs	exon	557	1461	.	+	.	gene_id "211000022278414_557_1461_allInSame";
211000022278417	1688_seqs	exon	419	1056	.	+	.	gene_id "211000022278417_419_1056_allInSame";
211000022278421	1688_seqs	exon	5	2697	.	+	.	gene_id "211000022278421_5_2697_allInSame";
211000022278431	1688_seqs	exon	2	2089	.	+	.	gene_id "211000022278431_2_2089_allInSame";
211000022278435	1688_seqs	exon	1	995	.	+	.	gene_id "211000022278435_1_995_allInSame";
211000022278435	1688_seqs	exon	1177	1496	.	+	.	gene_id "211000022278435_1177_1496_allInSame";
211000022278435	1688_seqs	exon	1526	1851	.	+	.	gene_id "211000022278435_1526_1851_allInSame";
211000022278451	1688_seqs	exon	16	495	.	+	.	gene_id "211000022278451_16_495_allInSame";
211000022278451	1688_seqs	exon	718	1017	.	+	.	gene_id "211000022278451_718_1017_allInSame";
211000022278458	1688_seqs	exon	1	1012	.	+	.	gene_id "211000022278458_1_1012_allInSame";
211000022278459	1688_seqs	exon	44	1055	.	+	.	gene_id "211000022278459_44_1055_allInSame";
211000022278460	1688_seqs	exon	1	1942	.	+	.	gene_id "211000022278460_1_1942_allInSame";
211000022278461	1688_seqs	exon	2	2209	.	+	.	gene_id "211000022278461_2_2209_allInSame";
211000022278462	1688_seqs	exon	1	1902	.	+	.	gene_id "211000022278462_1_1902_allInSame";
211000022278463	1688_seqs	exon	1	2841	.	+	.	gene_id "211000022278463_1_2841_allInSame";
211000022278464	1688_seqs	exon	509	2083	.	+	.	gene_id "211000022278464_509_2083_allInSame";
211000022278465	1688_seqs	exon	1	1805	.	+	.	gene_id "211000022278465_1_1805_allInSame";
211000022278466	1688_seqs	exon	4	1195	.	+	.	gene_id "211000022278466_4_1195_allInSame";
211000022278467	1688_seqs	exon	6	2169	.	+	.	gene_id "211000022278467_6_2169_allInSame";
211000022278468	1688_seqs	exon	1	1906	.	+	.	gene_id "211000022278468_1_1906_allInSame";
211000022278469	1688_seqs	exon	1	1670	.	+	.	gene_id "211000022278469_1_1670_allInSame";
211000022278470	1688_seqs	exon	1	1327	.	+	.	gene_id "211000022278470_1_1327_allInSame";
211000022278471	1688_seqs	exon	9	1678	.	+	.	gene_id "211000022278471_9_1678_allInSame";
211000022278472	1688_seqs	exon	1	1643	.	+	.	gene_id "211000022278472_1_1643_allInSame";
211000022278473	1688_seqs	exon	1	1726	.	+	.	gene_id "211000022278473_1_1726_allInSame";
211000022278474	1688_seqs	exon	1	1022	.	+	.	gene_id "211000022278474_1_1022_allInSame";
211000022278475	1688_seqs	exon	17	1818	.	+	.	gene_id "211000022278475_17_1818_allInSame";
211000022278476	1688_seqs	exon	1	1324	.	+	.	gene_id "211000022278476_1_1324_allInSame";
211000022278477	1688_seqs	exon	1	1159	.	+	.	gene_id "211000022278477_1_1159_allInSame";
211000022278478	1688_seqs	exon	2	1244	.	+	.	gene_id "211000022278478_2_1244_allInSame";
211000022278479	1688_seqs	exon	1	1189	.	+	.	gene_id "211000022278479_1_1189_allInSame";
211000022278480	1688_seqs	exon	1	1927	.	+	.	gene_id "211000022278480_1_1927_allInSame";
211000022278481	1688_seqs	exon	30	1842	.	+	.	gene_id "211000022278481_30_1842_allInSame";
211000022278482	1688_seqs	exon	4	1430	.	+	.	gene_id "211000022278482_4_1430_allInSame";
211000022278483	1688_seqs	exon	25	1008	.	+	.	gene_id "211000022278483_25_1008_allInSame";
211000022278484	1688_seqs	exon	4	1657	.	+	.	gene_id "211000022278484_4_1657_allInSame";
211000022278485	1688_seqs	exon	14	1130	.	+	.	gene_id "211000022278485_14_1130_allInSame";
211000022278486	1688_seqs	exon	1	1084	.	+	.	gene_id "211000022278486_1_1084_allInSame";
211000022278487	1688_seqs	exon	1	1295	.	+	.	gene_id "211000022278487_1_1295_allInSame";
211000022278488	1688_seqs	exon	1	966	.	+	.	gene_id "211000022278488_1_966_allInSame";
211000022278489	1688_seqs	exon	1	2550	.	+	.	gene_id "211000022278489_1_2550_allInSame";
211000022278490	1688_seqs	exon	32	2113	.	+	.	gene_id "211000022278490_32_2113_allInSame";
211000022278491	1688_seqs	exon	4	1703	.	+	.	gene_id "211000022278491_4_1703_allInSame";
211000022278492	1688_seqs	exon	1	690	.	+	.	gene_id "211000022278492_1_690_allInSame";
211000022278502	1688_seqs	exon	1	611	.	+	.	gene_id "211000022278502_1_611_allInSame";
211000022278502	1688_seqs	exon	638	1514	.	+	.	gene_id "211000022278502_638_1514_allInSame";
211000022278504	1688_seqs	exon	1	1016	.	+	.	gene_id "211000022278504_1_1016_allInSame";
211000022278505	1688_seqs	exon	1	1240	.	+	.	gene_id "211000022278505_1_1240_allInSame";
211000022278512	1688_seqs	exon	1	1471	.	+	.	gene_id "211000022278512_1_1471_allInSame";
211000022278513	1688_seqs	exon	1	834	.	+	.	gene_id "211000022278513_1_834_allInSame";
211000022278513	1688_seqs	exon	879	2228	.	+	.	gene_id "211000022278513_879_2228_allInSame";
211000022278516	1688_seqs	exon	1	1133	.	+	.	gene_id "211000022278516_1_1133_allInSame";
211000022278524	1688_seqs	exon	593	1078	.	+	.	gene_id "211000022278524_593_1078_allInSame";
211000022278534	1688_seqs	exon	222	1063	.	+	.	gene_id "211000022278534_222_1063_allInSame";
211000022278544	1688_seqs	exon	53	1142	.	+	.	gene_id "211000022278544_53_1142_allInSame";
211000022278555	1688_seqs	exon	1146	2185	.	+	.	gene_id "211000022278555_1146_2185_allInSame";
211000022278557	1688_seqs	exon	2	2293	.	+	.	gene_id "211000022278557_2_2293_allInSame";
211000022278578	1688_seqs	exon	5	2349	.	+	.	gene_id "211000022278578_5_2349_allInSame";
211000022278584	1688_seqs	exon	1	1546	.	+	.	gene_id "211000022278584_1_1546_allInSame";
211000022278596	1688_seqs	exon	351	1036	.	+	.	gene_id "211000022278596_351_1036_allInSame";
211000022278607	1688_seqs	exon	1	1296	.	+	.	gene_id "211000022278607_1_1296_allInSame";
211000022278608	1688_seqs	exon	1	2201	.	+	.	gene_id "211000022278608_1_2201_allInSame";
211000022278609	1688_seqs	exon	1	1343	.	+	.	gene_id "211000022278609_1_1343_allInSame";
211000022278610	1688_seqs	exon	1	1172	.	+	.	gene_id "211000022278610_1_1172_allInSame";
211000022278612	1688_seqs	exon	1	1150	.	+	.	gene_id "211000022278612_1_1150_allInSame";
211000022278612	1688_seqs	exon	1181	2271	.	+	.	gene_id "211000022278612_1181_2271_allInSame";
211000022278613	1688_seqs	exon	1	1746	.	+	.	gene_id "211000022278613_1_1746_allInSame";
211000022278614	1688_seqs	exon	1	1829	.	+	.	gene_id "211000022278614_1_1829_allInSame";
211000022278615	1688_seqs	exon	1	2637	.	+	.	gene_id "211000022278615_1_2637_allInSame";
211000022278616	1688_seqs	exon	1	2152	.	+	.	gene_id "211000022278616_1_2152_allInSame";
211000022278617	1688_seqs	exon	4	1037	.	+	.	gene_id "211000022278617_4_1037_allInSame";
211000022278618	1688_seqs	exon	2	1449	.	+	.	gene_id "211000022278618_2_1449_allInSame";
211000022278619	1688_seqs	exon	1	1986	.	+	.	gene_id "211000022278619_1_1986_allInSame";
211000022278620	1688_seqs	exon	1	1637	.	+	.	gene_id "211000022278620_1_1637_allInSame";
211000022278621	1688_seqs	exon	1	1704	.	+	.	gene_id "211000022278621_1_1704_allInSame";
211000022278622	1688_seqs	exon	1	2500	.	+	.	gene_id "211000022278622_1_2500_allInSame";
211000022278623	1688_seqs	exon	1	1082	.	+	.	gene_id "211000022278623_1_1082_allInSame";
211000022278624	1688_seqs	exon	1	1223	.	+	.	gene_id "211000022278624_1_1223_allInSame";
211000022278625	1688_seqs	exon	1	1818	.	+	.	gene_id "211000022278625_1_1818_allInSame";
211000022278626	1688_seqs	exon	27	1018	.	+	.	gene_id "211000022278626_27_1018_allInSame";
211000022278627	1688_seqs	exon	175	1928	.	+	.	gene_id "211000022278627_175_1928_allInSame";
211000022278628	1688_seqs	exon	1	447	.	+	.	gene_id "211000022278628_1_447_allInSame";
211000022278629	1688_seqs	exon	1	1011	.	+	.	gene_id "211000022278629_1_1011_allInSame";
211000022278629	1688_seqs	exon	1180	2259	.	+	.	gene_id "211000022278629_1180_2259_allInSame";
211000022278630	1688_seqs	exon	1	2641	.	+	.	gene_id "211000022278630_1_2641_allInSame";
211000022278631	1688_seqs	exon	1	1241	.	+	.	gene_id "211000022278631_1_1241_allInSame";
211000022278632	1688_seqs	exon	1	588	.	+	.	gene_id "211000022278632_1_588_allInSame";
211000022278632	1688_seqs	exon	642	1228	.	+	.	gene_id "211000022278632_642_1228_allInSame";
211000022278633	1688_seqs	exon	1	1787	.	+	.	gene_id "211000022278633_1_1787_allInSame";
211000022278634	1688_seqs	exon	1	1786	.	+	.	gene_id "211000022278634_1_1786_allInSame";
211000022278635	1688_seqs	exon	1	1067	.	+	.	gene_id "211000022278635_1_1067_allInSame";
211000022278636	1688_seqs	exon	1	1865	.	+	.	gene_id "211000022278636_1_1865_allInSame";
211000022278637	1688_seqs	exon	1	1221	.	+	.	gene_id "211000022278637_1_1221_allInSame";
211000022278638	1688_seqs	exon	1	1017	.	+	.	gene_id "211000022278638_1_1017_allInSame";
211000022278639	1688_seqs	exon	5	2269	.	+	.	gene_id "211000022278639_5_2269_allInSame";
211000022278640	1688_seqs	exon	5	1238	.	+	.	gene_id "211000022278640_5_1238_allInSame";
211000022278643	1688_seqs	exon	1	1930	.	+	.	gene_id "211000022278643_1_1930_allInSame";
211000022278644	1688_seqs	exon	1	1346	.	+	.	gene_id "211000022278644_1_1346_allInSame";
211000022278645	1688_seqs	exon	1	2689	.	+	.	gene_id "211000022278645_1_2689_allInSame";
211000022278646	1688_seqs	exon	33	1408	.	+	.	gene_id "211000022278646_33_1408_allInSame";
211000022278647	1688_seqs	exon	1	1051	.	+	.	gene_id "211000022278647_1_1051_allInSame";
211000022278648	1688_seqs	exon	1	2605	.	+	.	gene_id "211000022278648_1_2605_allInSame";
211000022278649	1688_seqs	exon	3	1127	.	+	.	gene_id "211000022278649_3_1127_allInSame";
211000022278649	1688_seqs	exon	1149	2334	.	+	.	gene_id "211000022278649_1149_2334_allInSame";
211000022278669	1688_seqs	exon	7	1023	.	+	.	gene_id "211000022278669_7_1023_allInSame";
211000022278670	1688_seqs	exon	1	1622	.	+	.	gene_id "211000022278670_1_1622_allInSame";
211000022278671	1688_seqs	exon	1	1546	.	+	.	gene_id "211000022278671_1_1546_allInSame";
211000022278677	1688_seqs	exon	1	1713	.	+	.	gene_id "211000022278677_1_1713_allInSame";
211000022278690	1688_seqs	exon	6	1441	.	+	.	gene_id "211000022278690_6_1441_allInSame";
211000022278691	1688_seqs	exon	1	1249	.	+	.	gene_id "211000022278691_1_1249_allInSame";
211000022278692	1688_seqs	exon	1	1521	.	+	.	gene_id "211000022278692_1_1521_allInSame";
211000022278693	1688_seqs	exon	1	1519	.	+	.	gene_id "211000022278693_1_1519_allInSame";
211000022278694	1688_seqs	exon	1	1891	.	+	.	gene_id "211000022278694_1_1891_allInSame";
211000022278695	1688_seqs	exon	1	2035	.	+	.	gene_id "211000022278695_1_2035_allInSame";
211000022278715	1688_seqs	exon	418	1039	.	+	.	gene_id "211000022278715_418_1039_allInSame";
211000022278724	1688_seqs	exon	12	937	.	+	.	gene_id "211000022278724_12_937_allInSame";
211000022278725	1688_seqs	exon	8	1106	.	+	.	gene_id "211000022278725_8_1106_allInSame";
211000022278726	1688_seqs	exon	18	1645	.	+	.	gene_id "211000022278726_18_1645_allInSame";
211000022278774	1688_seqs	exon	1	1826	.	+	.	gene_id "211000022278774_1_1826_allInSame";
211000022278775	1688_seqs	exon	1	943	.	+	.	gene_id "211000022278775_1_943_allInSame";
211000022278775	1688_seqs	exon	997	2177	.	+	.	gene_id "211000022278775_997_2177_allInSame";
211000022278810	1688_seqs	exon	1	2307	.	+	.	gene_id "211000022278810_1_2307_allInSame";
211000022278811	1688_seqs	exon	1	1005	.	+	.	gene_id "211000022278811_1_1005_allInSame";
211000022278812	1688_seqs	exon	1	1914	.	+	.	gene_id "211000022278812_1_1914_allInSame";
211000022278813	1688_seqs	exon	1	1075	.	+	.	gene_id "211000022278813_1_1075_allInSame";
211000022278814	1688_seqs	exon	1	1238	.	+	.	gene_id "211000022278814_1_1238_allInSame";
211000022278815	1688_seqs	exon	31	1895	.	+	.	gene_id "211000022278815_31_1895_allInSame";
211000022278816	1688_seqs	exon	4	538	.	+	.	gene_id "211000022278816_4_538_allInSame";
211000022278816	1688_seqs	exon	629	1723	.	+	.	gene_id "211000022278816_629_1723_allInSame";
211000022278817	1688_seqs	exon	1	2021	.	+	.	gene_id "211000022278817_1_2021_allInSame";
211000022278818	1688_seqs	exon	8	1036	.	+	.	gene_id "211000022278818_8_1036_allInSame";
211000022278819	1688_seqs	exon	1	1771	.	+	.	gene_id "211000022278819_1_1771_allInSame";
211000022278820	1688_seqs	exon	1	1993	.	+	.	gene_id "211000022278820_1_1993_allInSame";
211000022278821	1688_seqs	exon	1	2819	.	+	.	gene_id "211000022278821_1_2819_allInSame";
211000022278822	1688_seqs	exon	1	1375	.	+	.	gene_id "211000022278822_1_1375_allInSame";
211000022278823	1688_seqs	exon	3	2283	.	+	.	gene_id "211000022278823_3_2283_allInSame";
211000022278824	1688_seqs	exon	61	870	.	+	.	gene_id "211000022278824_61_870_allInSame";
211000022278825	1688_seqs	exon	1	2147	.	+	.	gene_id "211000022278825_1_2147_allInSame";
211000022278826	1688_seqs	exon	1	1895	.	+	.	gene_id "211000022278826_1_1895_allInSame";
211000022278827	1688_seqs	exon	1	1471	.	+	.	gene_id "211000022278827_1_1471_allInSame";
211000022278828	1688_seqs	exon	5	2417	.	+	.	gene_id "211000022278828_5_2417_allInSame";
211000022278829	1688_seqs	exon	21	1463	.	+	.	gene_id "211000022278829_21_1463_allInSame";
211000022278830	1688_seqs	exon	4	1323	.	+	.	gene_id "211000022278830_4_1323_allInSame";
211000022278831	1688_seqs	exon	1	2480	.	+	.	gene_id "211000022278831_1_2480_allInSame";
211000022278832	1688_seqs	exon	1	1336	.	+	.	gene_id "211000022278832_1_1336_allInSame";
211000022278833	1688_seqs	exon	1	1038	.	+	.	gene_id "211000022278833_1_1038_allInSame";
211000022278834	1688_seqs	exon	1	1028	.	+	.	gene_id "211000022278834_1_1028_allInSame";
211000022278835	1688_seqs	exon	4	941	.	+	.	gene_id "211000022278835_4_941_allInSame";
211000022278836	1688_seqs	exon	1	1380	.	+	.	gene_id "211000022278836_1_1380_allInSame";
211000022278837	1688_seqs	exon	1	1419	.	+	.	gene_id "211000022278837_1_1419_allInSame";
211000022278838	1688_seqs	exon	2	1423	.	+	.	gene_id "211000022278838_2_1423_allInSame";
211000022278839	1688_seqs	exon	1	1630	.	+	.	gene_id "211000022278839_1_1630_allInSame";
211000022278840	1688_seqs	exon	10	2096	.	+	.	gene_id "211000022278840_10_2096_allInSame";
211000022278841	1688_seqs	exon	1	1048	.	+	.	gene_id "211000022278841_1_1048_allInSame";
211000022278842	1688_seqs	exon	30	1462	.	+	.	gene_id "211000022278842_30_1462_allInSame";
211000022278843	1688_seqs	exon	1	1251	.	+	.	gene_id "211000022278843_1_1251_allInSame";
211000022278844	1688_seqs	exon	18	2363	.	+	.	gene_id "211000022278844_18_2363_allInSame";
211000022278845	1688_seqs	exon	68	2079	.	+	.	gene_id "211000022278845_68_2079_allInSame";
211000022278846	1688_seqs	exon	13	2877	.	+	.	gene_id "211000022278846_13_2877_allInSame";
211000022278850	1688_seqs	exon	1	1537	.	+	.	gene_id "211000022278850_1_1537_allInSame";
211000022278851	1688_seqs	exon	1	1476	.	+	.	gene_id "211000022278851_1_1476_allInSame";
211000022278852	1688_seqs	exon	86	795	.	+	.	gene_id "211000022278852_86_795_allInSame";
211000022278853	1688_seqs	exon	31	2166	.	+	.	gene_id "211000022278853_31_2166_allInSame";
211000022278854	1688_seqs	exon	1	1856	.	+	.	gene_id "211000022278854_1_1856_allInSame";
211000022278855	1688_seqs	exon	1	1376	.	+	.	gene_id "211000022278855_1_1376_allInSame";
211000022278856	1688_seqs	exon	1	1252	.	+	.	gene_id "211000022278856_1_1252_allInSame";
211000022278857	1688_seqs	exon	68	1558	.	+	.	gene_id "211000022278857_68_1558_allInSame";
211000022278861	1688_seqs	exon	6	1509	.	+	.	gene_id "211000022278861_6_1509_allInSame";
211000022278892	1688_seqs	exon	765	1139	.	+	.	gene_id "211000022278892_765_1139_allInSame";
211000022278905	1688_seqs	exon	1	983	.	+	.	gene_id "211000022278905_1_983_allInSame";
211000022278905	1688_seqs	exon	1041	1829	.	+	.	gene_id "211000022278905_1041_1829_allInSame";
211000022278906	1688_seqs	exon	1	1131	.	+	.	gene_id "211000022278906_1_1131_allInSame";
211000022278907	1688_seqs	exon	1	1724	.	+	.	gene_id "211000022278907_1_1724_allInSame";
211000022278908	1688_seqs	exon	6	2389	.	+	.	gene_id "211000022278908_6_2389_allInSame";
211000022278909	1688_seqs	exon	23	1088	.	+	.	gene_id "211000022278909_23_1088_allInSame";
211000022278910	1688_seqs	exon	1	1184	.	+	.	gene_id "211000022278910_1_1184_allInSame";
211000022278911	1688_seqs	exon	1	1843	.	+	.	gene_id "211000022278911_1_1843_allInSame";
211000022278938	1688_seqs	exon	613	1679	.	+	.	gene_id "211000022278938_613_1679_allInSame";
211000022278950	1688_seqs	exon	5	1164	.	+	.	gene_id "211000022278950_5_1164_allInSame";
211000022278971	1688_seqs	exon	1	327	.	+	.	gene_id "211000022278971_1_327_allInSame";
211000022278971	1688_seqs	exon	355	691	.	+	.	gene_id "211000022278971_355_691_allInSame";
211000022278976	1688_seqs	exon	1	1978	.	+	.	gene_id "211000022278976_1_1978_allInSame";
211000022279006	1688_seqs	exon	2	1152	.	+	.	gene_id "211000022279006_2_1152_allInSame";
211000022279012	1688_seqs	exon	22	1177	.	+	.	gene_id "211000022279012_22_1177_allInSame";
211000022279050	1688_seqs	exon	113	405	.	+	.	gene_id "211000022279050_113_405_allInSame";
211000022279050	1688_seqs	exon	501	1033	.	+	.	gene_id "211000022279050_501_1033_allInSame";
211000022279051	1688_seqs	exon	8	784	.	+	.	gene_id "211000022279051_8_784_allInSame";
211000022279062	1688_seqs	exon	23	2242	.	+	.	gene_id "211000022279062_23_2242_allInSame";
211000022279063	1688_seqs	exon	1	2094	.	+	.	gene_id "211000022279063_1_2094_allInSame";
211000022279064	1688_seqs	exon	1	1637	.	+	.	gene_id "211000022279064_1_1637_allInSame";
211000022279065	1688_seqs	exon	1	1686	.	+	.	gene_id "211000022279065_1_1686_allInSame";
211000022279066	1688_seqs	exon	1	1489	.	+	.	gene_id "211000022279066_1_1489_allInSame";
211000022279067	1688_seqs	exon	2	1093	.	+	.	gene_id "211000022279067_2_1093_allInSame";
211000022279068	1688_seqs	exon	2	1421	.	+	.	gene_id "211000022279068_2_1421_allInSame";
211000022279069	1688_seqs	exon	607	1157	.	+	.	gene_id "211000022279069_607_1157_allInSame";
211000022279071	1688_seqs	exon	1	1230	.	+	.	gene_id "211000022279071_1_1230_allInSame";
211000022279072	1688_seqs	exon	1	1904	.	+	.	gene_id "211000022279072_1_1904_allInSame";
211000022279073	1688_seqs	exon	1	1312	.	+	.	gene_id "211000022279073_1_1312_allInSame";
211000022279074	1688_seqs	exon	1	1480	.	+	.	gene_id "211000022279074_1_1480_allInSame";
211000022279075	1688_seqs	exon	1	1939	.	+	.	gene_id "211000022279075_1_1939_allInSame";
211000022279076	1688_seqs	exon	1	1573	.	+	.	gene_id "211000022279076_1_1573_allInSame";
211000022279077	1688_seqs	exon	1	1680	.	+	.	gene_id "211000022279077_1_1680_allInSame";
211000022279078	1688_seqs	exon	1	1700	.	+	.	gene_id "211000022279078_1_1700_allInSame";
211000022279079	1688_seqs	exon	1	1326	.	+	.	gene_id "211000022279079_1_1326_allInSame";
211000022279080	1688_seqs	exon	41	1828	.	+	.	gene_id "211000022279080_41_1828_allInSame";
211000022279081	1688_seqs	exon	1	2216	.	+	.	gene_id "211000022279081_1_2216_allInSame";
211000022279081	1688_seqs	exon	2382	2998	.	+	.	gene_id "211000022279081_2382_2998_allInSame";
211000022279082	1688_seqs	exon	1	2822	.	+	.	gene_id "211000022279082_1_2822_allInSame";
211000022279083	1688_seqs	exon	1	1042	.	+	.	gene_id "211000022279083_1_1042_allInSame";
211000022279084	1688_seqs	exon	1	2127	.	+	.	gene_id "211000022279084_1_2127_allInSame";
211000022279085	1688_seqs	exon	1	2276	.	+	.	gene_id "211000022279085_1_2276_allInSame";
211000022279086	1688_seqs	exon	1	1049	.	+	.	gene_id "211000022279086_1_1049_allInSame";
211000022279092	1688_seqs	exon	27	2322	.	+	.	gene_id "211000022279092_27_2322_allInSame";
211000022279093	1688_seqs	exon	1	1792	.	+	.	gene_id "211000022279093_1_1792_allInSame";
211000022279098	1688_seqs	exon	10919	11526	.	+	.	gene_id "211000022279098_10919_11526_allInSame";
211000022279098	1688_seqs	exon	11918	12368	.	+	.	gene_id "211000022279098_11918_12368_allInSame";
211000022279111	1688_seqs	exon	13	1027	.	+	.	gene_id "211000022279111_13_1027_allInSame";
211000022279112	1688_seqs	exon	1	1425	.	+	.	gene_id "211000022279112_1_1425_allInSame";
211000022279113	1688_seqs	exon	1	957	.	+	.	gene_id "211000022279113_1_957_allInSame";
211000022279197	1688_seqs	exon	822	1236	.	+	.	gene_id "211000022279197_822_1236_allInSame";
211000022279197	1688_seqs	exon	1265	2036	.	+	.	gene_id "211000022279197_1265_2036_allInSame";
211000022279197	1688_seqs	exon	2065	2369	.	+	.	gene_id "211000022279197_2065_2369_allInSame";
211000022279227	1688_seqs	exon	508	1098	.	+	.	gene_id "211000022279227_508_1098_allInSame";
211000022279244	1688_seqs	exon	1	1556	.	+	.	gene_id "211000022279244_1_1556_allInSame";
211000022279245	1688_seqs	exon	1	1933	.	+	.	gene_id "211000022279245_1_1933_allInSame";
211000022279246	1688_seqs	exon	1	1538	.	+	.	gene_id "211000022279246_1_1538_allInSame";
211000022279247	1688_seqs	exon	16	336	.	+	.	gene_id "211000022279247_16_336_allInSame";
211000022279247	1688_seqs	exon	367	691	.	+	.	gene_id "211000022279247_367_691_allInSame";
211000022279247	1688_seqs	exon	727	1067	.	+	.	gene_id "211000022279247_727_1067_allInSame";
211000022279247	1688_seqs	exon	1103	1444	.	+	.	gene_id "211000022279247_1103_1444_allInSame";
211000022279247	1688_seqs	exon	1475	2159	.	+	.	gene_id "211000022279247_1475_2159_allInSame";
211000022279287	1688_seqs	exon	1	2667	.	+	.	gene_id "211000022279287_1_2667_allInSame";
211000022279288	1688_seqs	exon	3	2858	.	+	.	gene_id "211000022279288_3_2858_allInSame";
211000022279289	1688_seqs	exon	1	1021	.	+	.	gene_id "211000022279289_1_1021_allInSame";
211000022279290	1688_seqs	exon	1	510	.	+	.	gene_id "211000022279290_1_510_allInSame";
211000022279290	1688_seqs	exon	535	1185	.	+	.	gene_id "211000022279290_535_1185_allInSame";
211000022279291	1688_seqs	exon	1	1011	.	+	.	gene_id "211000022279291_1_1011_allInSame";
211000022279295	1688_seqs	exon	1	1527	.	+	.	gene_id "211000022279295_1_1527_allInSame";
211000022279296	1688_seqs	exon	6	1747	.	+	.	gene_id "211000022279296_6_1747_allInSame";
211000022279297	1688_seqs	exon	32	1708	.	+	.	gene_id "211000022279297_32_1708_allInSame";
211000022279298	1688_seqs	exon	3	2765	.	+	.	gene_id "211000022279298_3_2765_allInSame";
211000022279299	1688_seqs	exon	394	2229	.	+	.	gene_id "211000022279299_394_2229_allInSame";
211000022279300	1688_seqs	exon	1	1211	.	+	.	gene_id "211000022279300_1_1211_allInSame";
211000022279301	1688_seqs	exon	12	1830	.	+	.	gene_id "211000022279301_12_1830_allInSame";
211000022279302	1688_seqs	exon	1	1209	.	+	.	gene_id "211000022279302_1_1209_allInSame";
211000022279303	1688_seqs	exon	1	1871	.	+	.	gene_id "211000022279303_1_1871_allInSame";
211000022279304	1688_seqs	exon	1	1156	.	+	.	gene_id "211000022279304_1_1156_allInSame";
211000022279305	1688_seqs	exon	2	923	.	+	.	gene_id "211000022279305_2_923_allInSame";
211000022279305	1688_seqs	exon	955	2109	.	+	.	gene_id "211000022279305_955_2109_allInSame";
211000022279306	1688_seqs	exon	7	1063	.	+	.	gene_id "211000022279306_7_1063_allInSame";
211000022279307	1688_seqs	exon	1	2113	.	+	.	gene_id "211000022279307_1_2113_allInSame";
211000022279327	1688_seqs	exon	1	1056	.	+	.	gene_id "211000022279327_1_1056_allInSame";
211000022279328	1688_seqs	exon	1	1284	.	+	.	gene_id "211000022279328_1_1284_allInSame";
211000022279332	1688_seqs	exon	1	2041	.	+	.	gene_id "211000022279332_1_2041_allInSame";
211000022279437	1688_seqs	exon	404	1432	.	+	.	gene_id "211000022279437_404_1432_allInSame";
211000022279438	1688_seqs	exon	1	1043	.	+	.	gene_id "211000022279438_1_1043_allInSame";
211000022279441	1688_seqs	exon	871	1266	.	+	.	gene_id "211000022279441_871_1266_allInSame";
211000022279509	1688_seqs	exon	1	494	.	+	.	gene_id "211000022279509_1_494_allInSame";
211000022279509	1688_seqs	exon	531	854	.	+	.	gene_id "211000022279509_531_854_allInSame";
211000022279509	1688_seqs	exon	891	1214	.	+	.	gene_id "211000022279509_891_1214_allInSame";
211000022279513	1688_seqs	exon	1	2554	.	+	.	gene_id "211000022279513_1_2554_allInSame";
211000022279514	1688_seqs	exon	1	2217	.	+	.	gene_id "211000022279514_1_2217_allInSame";
211000022279515	1688_seqs	exon	271	1498	.	+	.	gene_id "211000022279515_271_1498_allInSame";
211000022279516	1688_seqs	exon	211	1323	.	+	.	gene_id "211000022279516_211_1323_allInSame";
211000022279518	1688_seqs	exon	12	1037	.	+	.	gene_id "211000022279518_12_1037_allInSame";
211000022279537	1688_seqs	exon	3	1126	.	+	.	gene_id "211000022279537_3_1126_allInSame";
211000022279537	1688_seqs	exon	1365	2420	.	+	.	gene_id "211000022279537_1365_2420_allInSame";
211000022279542	1688_seqs	exon	10	1595	.	+	.	gene_id "211000022279542_10_1595_allInSame";
211000022279543	1688_seqs	exon	4	1135	.	+	.	gene_id "211000022279543_4_1135_allInSame";
211000022279653	1688_seqs	exon	116	436	.	+	.	gene_id "211000022279653_116_436_allInSame";
211000022279653	1688_seqs	exon	472	1173	.	+	.	gene_id "211000022279653_472_1173_allInSame";
211000022279653	1688_seqs	exon	1210	2267	.	+	.	gene_id "211000022279653_1210_2267_allInSame";
211000022279653	1688_seqs	exon	2303	2628	.	+	.	gene_id "211000022279653_2303_2628_allInSame";
211000022279654	1688_seqs	exon	121	984	.	+	.	gene_id "211000022279654_121_984_allInSame";
211000022279654	1688_seqs	exon	1016	1370	.	+	.	gene_id "211000022279654_1016_1370_allInSame";
211000022279654	1688_seqs	exon	1559	1879	.	+	.	gene_id "211000022279654_1559_1879_allInSame";
211000022279689	1688_seqs	exon	1	2289	.	+	.	gene_id "211000022279689_1_2289_allInSame";
211000022279715	1688_seqs	exon	1	326	.	+	.	gene_id "211000022279715_1_326_allInSame";
211000022279715	1688_seqs	exon	662	2060	.	+	.	gene_id "211000022279715_662_2060_allInSame";
211000022279844	1688_seqs	exon	1	1420	.	+	.	gene_id "211000022279844_1_1420_allInSame";
211000022279844	1688_seqs	exon	1454	3646	.	+	.	gene_id "211000022279844_1454_3646_allInSame";
211000022279845	1688_seqs	exon	1	1116	.	+	.	gene_id "211000022279845_1_1116_allInSame";
211000022279846	1688_seqs	exon	2	1784	.	+	.	gene_id "211000022279846_2_1784_allInSame";
211000022279942	1688_seqs	exon	134	1172	.	+	.	gene_id "211000022279942_134_1172_allInSame";
211000022279942	1688_seqs	exon	1208	1835	.	+	.	gene_id "211000022279942_1208_1835_allInSame";
211000022279959	1688_seqs	exon	1	1060	.	+	.	gene_id "211000022279959_1_1060_allInSame";
211000022279960	1688_seqs	exon	1	2400	.	+	.	gene_id "211000022279960_1_2400_allInSame";
211000022280014	1688_seqs	exon	99	1031	.	+	.	gene_id "211000022280014_99_1031_allInSame";
211000022280015	1688_seqs	exon	5	1074	.	+	.	gene_id "211000022280015_5_1074_allInSame";
211000022280015	1688_seqs	exon	1116	2127	.	+	.	gene_id "211000022280015_1116_2127_allInSame";
211000022280015	1688_seqs	exon	2258	2794	.	+	.	gene_id "211000022280015_2258_2794_allInSame";
211000022280015	1688_seqs	exon	3140	4172	.	+	.	gene_id "211000022280015_3140_4172_allInSame";
211000022280015	1688_seqs	exon	4215	4820	.	+	.	gene_id "211000022280015_4215_4820_allInSame";
211000022280028	1688_seqs	exon	12	1943	.	+	.	gene_id "211000022280028_12_1943_allInSame";
211000022280029	1688_seqs	exon	1	1548	.	+	.	gene_id "211000022280029_1_1548_allInSame";
211000022280030	1688_seqs	exon	3	1364	.	+	.	gene_id "211000022280030_3_1364_allInSame";
211000022280031	1688_seqs	exon	1	1473	.	+	.	gene_id "211000022280031_1_1473_allInSame";
211000022280032	1688_seqs	exon	1	1072	.	+	.	gene_id "211000022280032_1_1072_allInSame";
211000022280032	1688_seqs	exon	1270	3930	.	+	.	gene_id "211000022280032_1270_3930_allInSame";
211000022280033	1688_seqs	exon	1	825	.	+	.	gene_id "211000022280033_1_825_allInSame";
211000022280033	1688_seqs	exon	854	1624	.	+	.	gene_id "211000022280033_854_1624_allInSame";
211000022280033	1688_seqs	exon	1824	2237	.	+	.	gene_id "211000022280033_1824_2237_allInSame";
211000022280035	1688_seqs	exon	1	279	.	+	.	gene_id "211000022280035_1_279_allInSame";
211000022280035	1688_seqs	exon	335	630	.	+	.	gene_id "211000022280035_335_630_allInSame";
211000022280035	1688_seqs	exon	991	2929	.	+	.	gene_id "211000022280035_991_2929_allInSame";
211000022280071	1688_seqs	exon	4	294	.	+	.	gene_id "211000022280071_4_294_allInSame";
211000022280071	1688_seqs	exon	359	1293	.	+	.	gene_id "211000022280071_359_1293_allInSame";
211000022280112	1688_seqs	exon	1	2071	.	+	.	gene_id "211000022280112_1_2071_allInSame";
211000022280112	1688_seqs	exon	2099	2603	.	+	.	gene_id "211000022280112_2099_2603_allInSame";
211000022280123	1688_seqs	exon	1	1105	.	+	.	gene_id "211000022280123_1_1105_allInSame";
211000022280124	1688_seqs	exon	1	1147	.	+	.	gene_id "211000022280124_1_1147_allInSame";
211000022280125	1688_seqs	exon	84	1053	.	+	.	gene_id "211000022280125_84_1053_allInSame";
211000022280151	1688_seqs	exon	17	2014	.	+	.	gene_id "211000022280151_17_2014_allInSame";
211000022280152	1688_seqs	exon	15	1272	.	+	.	gene_id "211000022280152_15_1272_allInSame";
211000022280153	1688_seqs	exon	415	1857	.	+	.	gene_id "211000022280153_415_1857_allInSame";
211000022280154	1688_seqs	exon	4	1198	.	+	.	gene_id "211000022280154_4_1198_allInSame";
211000022280161	1688_seqs	exon	71	1794	.	+	.	gene_id "211000022280161_71_1794_allInSame";
211000022280173	1688_seqs	exon	4	1112	.	+	.	gene_id "211000022280173_4_1112_allInSame";
211000022280176	1688_seqs	exon	4	2125	.	+	.	gene_id "211000022280176_4_2125_allInSame";
211000022280177	1688_seqs	exon	5	1184	.	+	.	gene_id "211000022280177_5_1184_allInSame";
211000022280191	1688_seqs	exon	92	1284	.	+	.	gene_id "211000022280191_92_1284_allInSame";
211000022280192	1688_seqs	exon	4	2006	.	+	.	gene_id "211000022280192_4_2006_allInSame";
211000022280193	1688_seqs	exon	1	1102	.	+	.	gene_id "211000022280193_1_1102_allInSame";
211000022280196	1688_seqs	exon	1	1555	.	+	.	gene_id "211000022280196_1_1555_allInSame";
211000022280198	1688_seqs	exon	9	1364	.	+	.	gene_id "211000022280198_9_1364_allInSame";
211000022280198	1688_seqs	exon	1427	2611	.	+	.	gene_id "211000022280198_1427_2611_allInSame";
211000022280208	1688_seqs	exon	3	1130	.	+	.	gene_id "211000022280208_3_1130_allInSame";
211000022280208	1688_seqs	exon	1271	2303	.	+	.	gene_id "211000022280208_1271_2303_allInSame";
211000022280211	1688_seqs	exon	1	1346	.	+	.	gene_id "211000022280211_1_1346_allInSame";
211000022280211	1688_seqs	exon	1397	3133	.	+	.	gene_id "211000022280211_1397_3133_allInSame";
211000022280212	1688_seqs	exon	9	794	.	+	.	gene_id "211000022280212_9_794_allInSame";
211000022280212	1688_seqs	exon	858	1361	.	+	.	gene_id "211000022280212_858_1361_allInSame";
211000022280212	1688_seqs	exon	1388	3009	.	+	.	gene_id "211000022280212_1388_3009_allInSame";
211000022280214	1688_seqs	exon	65	1215	.	+	.	gene_id "211000022280214_65_1215_allInSame";
211000022280214	1688_seqs	exon	1374	2785	.	+	.	gene_id "211000022280214_1374_2785_allInSame";
211000022280221	1688_seqs	exon	5	1458	.	+	.	gene_id "211000022280221_5_1458_allInSame";
211000022280292	1688_seqs	exon	4	1560	.	+	.	gene_id "211000022280292_4_1560_allInSame";
211000022280293	1688_seqs	exon	1	1890	.	+	.	gene_id "211000022280293_1_1890_allInSame";
211000022280294	1688_seqs	exon	1	426	.	+	.	gene_id "211000022280294_1_426_allInSame";
211000022280294	1688_seqs	exon	539	2047	.	+	.	gene_id "211000022280294_539_2047_allInSame";
211000022280295	1688_seqs	exon	1	3348	.	+	.	gene_id "211000022280295_1_3348_allInSame";
211000022280296	1688_seqs	exon	1	1484	.	+	.	gene_id "211000022280296_1_1484_allInSame";
211000022280296	1688_seqs	exon	1821	3252	.	+	.	gene_id "211000022280296_1821_3252_allInSame";
211000022280297	1688_seqs	exon	1	1401	.	+	.	gene_id "211000022280297_1_1401_allInSame";
211000022280298	1688_seqs	exon	280	1709	.	+	.	gene_id "211000022280298_280_1709_allInSame";
211000022280330	1688_seqs	exon	1	2247	.	+	.	gene_id "211000022280330_1_2247_allInSame";
211000022280439	1688_seqs	exon	1	3916	.	+	.	gene_id "211000022280439_1_3916_allInSame";
211000022280442	1688_seqs	exon	7	2210	.	+	.	gene_id "211000022280442_7_2210_allInSame";
211000022280453	1688_seqs	exon	1	840	.	+	.	gene_id "211000022280453_1_840_allInSame";
211000022280470	1688_seqs	exon	106	3582	.	+	.	gene_id "211000022280470_106_3582_allInSame";
211000022280498	1688_seqs	exon	1	474	.	+	.	gene_id "211000022280498_1_474_allInSame";
211000022280498	1688_seqs	exon	1914	2600	.	+	.	gene_id "211000022280498_1914_2600_allInSame";
211000022280545	1688_seqs	exon	1	6000	.	+	.	gene_id "211000022280545_1_6000_allInSame";
211000022280548	1688_seqs	exon	1	2616	.	+	.	gene_id "211000022280548_1_2616_allInSame";
211000022280554	1688_seqs	exon	1	1337	.	+	.	gene_id "211000022280554_1_1337_allInSame";
211000022280554	1688_seqs	exon	1369	3362	.	+	.	gene_id "211000022280554_1369_3362_allInSame";
211000022280555	1688_seqs	exon	16	3174	.	+	.	gene_id "211000022280555_16_3174_allInSame";
211000022280556	1688_seqs	exon	1	3360	.	+	.	gene_id "211000022280556_1_3360_allInSame";
211000022280562	1688_seqs	exon	184	2240	.	+	.	gene_id "211000022280562_184_2240_allInSame";
211000022280562	1688_seqs	exon	2387	3593	.	+	.	gene_id "211000022280562_2387_3593_allInSame";
211000022280584	1688_seqs	exon	1	2963	.	+	.	gene_id "211000022280584_1_2963_allInSame";
211000022280585	1688_seqs	exon	8	1868	.	+	.	gene_id "211000022280585_8_1868_allInSame";
211000022280586	1688_seqs	exon	103	2439	.	+	.	gene_id "211000022280586_103_2439_allInSame";
211000022280587	1688_seqs	exon	1	3115	.	+	.	gene_id "211000022280587_1_3115_allInSame";
211000022280592	1688_seqs	exon	1	2829	.	+	.	gene_id "211000022280592_1_2829_allInSame";
211000022280593	1688_seqs	exon	543	3367	.	+	.	gene_id "211000022280593_543_3367_allInSame";
211000022280594	1688_seqs	exon	253	2006	.	+	.	gene_id "211000022280594_253_2006_allInSame";
211000022280599	1688_seqs	exon	684	1266	.	+	.	gene_id "211000022280599_684_1266_allInSame";
211000022280603	1688_seqs	exon	1	3941	.	+	.	gene_id "211000022280603_1_3941_allInSame";
211000022280612	1688_seqs	exon	51	1936	.	+	.	gene_id "211000022280612_51_1936_allInSame";
211000022280618	1688_seqs	exon	178	519	.	+	.	gene_id "211000022280618_178_519_allInSame";
211000022280618	1688_seqs	exon	576	1250	.	+	.	gene_id "211000022280618_576_1250_allInSame";
211000022280618	1688_seqs	exon	1286	2325	.	+	.	gene_id "211000022280618_1286_2325_allInSame";
211000022280618	1688_seqs	exon	2360	3045	.	+	.	gene_id "211000022280618_2360_3045_allInSame";
211000022280618	1688_seqs	exon	3081	4157	.	+	.	gene_id "211000022280618_3081_4157_allInSame";
211000022280618	1688_seqs	exon	4343	4697	.	+	.	gene_id "211000022280618_4343_4697_allInSame";
211000022280621	1688_seqs	exon	80	400	.	+	.	gene_id "211000022280621_80_400_allInSame";
211000022280621	1688_seqs	exon	446	1345	.	+	.	gene_id "211000022280621_446_1345_allInSame";
211000022280632	1688_seqs	exon	51	2727	.	+	.	gene_id "211000022280632_51_2727_allInSame";
211000022280633	1688_seqs	exon	19	2328	.	+	.	gene_id "211000022280633_19_2328_allInSame";
211000022280644	1688_seqs	exon	561	1391	.	+	.	gene_id "211000022280644_561_1391_allInSame";
211000022280657	1688_seqs	exon	1	1903	.	+	.	gene_id "211000022280657_1_1903_allInSame";
211000022280668	1688_seqs	exon	1	3498	.	+	.	gene_id "211000022280668_1_3498_allInSame";
211000022280669	1688_seqs	exon	1	3199	.	+	.	gene_id "211000022280669_1_3199_allInSame";
2L	1688_seqs	exon	9931747	9932071	.	+	.	gene_id "2L_9931747_9932071_allInSame";
2L	1688_seqs	exon	23093093	23093416	.	+	.	gene_id "2L_23093093_23093416_allInSame";
2L	1688_seqs	exon	23093509	23093955	.	+	.	gene_id "2L_23093509_23093955_allInSame";
2L	1688_seqs	exon	23094007	23094473	.	+	.	gene_id "2L_23094007_23094473_allInSame";
2L	1688_seqs	exon	23094501	23095510	.	+	.	gene_id "2L_23094501_23095510_allInSame";
2L	1688_seqs	exon	23096058	23099367	.	+	.	gene_id "2L_23096058_23099367_allInSame";
2L	1688_seqs	exon	23099395	23102721	.	+	.	gene_id "2L_23099395_23102721_allInSame";
2L	1688_seqs	exon	23102749	23105344	.	+	.	gene_id "2L_23102749_23105344_allInSame";
2L	1688_seqs	exon	23110492	23110965	.	+	.	gene_id "2L_23110492_23110965_allInSame";
2L	1688_seqs	exon	23110993	23116379	.	+	.	gene_id "2L_23110993_23116379_allInSame";
2L	1688_seqs	exon	23116435	23118416	.	+	.	gene_id "2L_23116435_23118416_allInSame";
2L	1688_seqs	exon	23118789	23119231	.	+	.	gene_id "2L_23118789_23119231_allInSame";
2L	1688_seqs	exon	23119372	23119762	.	+	.	gene_id "2L_23119372_23119762_allInSame";
2L	1688_seqs	exon	23120175	23123131	.	+	.	gene_id "2L_23120175_23123131_allInSame";
2L	1688_seqs	exon	23123725	23126934	.	+	.	gene_id "2L_23123725_23126934_allInSame";
2R	1688_seqs	exon	1233616	1233949	.	+	.	gene_id "2R_1233616_1233949_allInSame";
2R	1688_seqs	exon	1233975	1234277	.	+	.	gene_id "2R_1233975_1234277_allInSame";
3L	1688_seqs	exon	24593103	24593464	.	+	.	gene_id "3L_24593103_24593464_allInSame";
3L	1688_seqs	exon	24593902	24597648	.	+	.	gene_id "3L_24593902_24597648_allInSame";
3L	1688_seqs	exon	24602398	24604001	.	+	.	gene_id "3L_24602398_24604001_allInSame";
3L	1688_seqs	exon	24604024	24606340	.	+	.	gene_id "3L_24604024_24606340_allInSame";
3L	1688_seqs	exon	24606393	24608090	.	+	.	gene_id "3L_24606393_24608090_allInSame";
3L	1688_seqs	exon	24608142	24609823	.	+	.	gene_id "3L_24608142_24609823_allInSame";
3L	1688_seqs	exon	24609878	24616742	.	+	.	gene_id "3L_24609878_24616742_allInSame";
3L	1688_seqs	exon	24618094	24627617	.	+	.	gene_id "3L_24618094_24627617_allInSame";
3L	1688_seqs	exon	24627689	24636068	.	+	.	gene_id "3L_24627689_24636068_allInSame";
3L	1688_seqs	exon	24636137	24637049	.	+	.	gene_id "3L_24636137_24637049_allInSame";
3L	1688_seqs	exon	24637212	24640982	.	+	.	gene_id "3L_24637212_24640982_allInSame";
3L	1688_seqs	exon	24641004	24649369	.	+	.	gene_id "3L_24641004_24649369_allInSame";
3L	1688_seqs	exon	24649498	24651321	.	+	.	gene_id "3L_24649498_24651321_allInSame";
3L	1688_seqs	exon	24656083	24657098	.	+	.	gene_id "3L_24656083_24657098_allInSame";
3L	1688_seqs	exon	24657161	24657642	.	+	.	gene_id "3L_24657161_24657642_allInSame";
3L	1688_seqs	exon	24657677	24658084	.	+	.	gene_id "3L_24657677_24658084_allInSame";
3L	1688_seqs	exon	24658192	24658868	.	+	.	gene_id "3L_24658192_24658868_allInSame";
3L	1688_seqs	exon	24672036	24672656	.	+	.	gene_id "3L_24672036_24672656_allInSame";
3L	1688_seqs	exon	24672788	24673922	.	+	.	gene_id "3L_24672788_24673922_allInSame";
3L	1688_seqs	exon	24674217	24676392	.	+	.	gene_id "3L_24674217_24676392_allInSame";
3L	1688_seqs	exon	24676615	24678631	.	+	.	gene_id "3L_24676615_24678631_allInSame";
3L	1688_seqs	exon	24678758	24679214	.	+	.	gene_id "3L_24678758_24679214_allInSame";
3L	1688_seqs	exon	24679511	24680215	.	+	.	gene_id "3L_24679511_24680215_allInSame";
3L	1688_seqs	exon	24680749	24681453	.	+	.	gene_id "3L_24680749_24681453_allInSame";
3L	1688_seqs	exon	24681987	24682742	.	+	.	gene_id "3L_24681987_24682742_allInSame";
3L	1688_seqs	exon	24683025	24683680	.	+	.	gene_id "3L_24683025_24683680_allInSame";
3L	1688_seqs	exon	24684072	24684358	.	+	.	gene_id "3L_24684072_24684358_allInSame";
3L	1688_seqs	exon	24684922	24685242	.	+	.	gene_id "3L_24684922_24685242_allInSame";
3L	1688_seqs	exon	24685515	24685821	.	+	.	gene_id "3L_24685515_24685821_allInSame";
3L	1688_seqs	exon	26878147	26879030	.	+	.	gene_id "3L_26878147_26879030_allInSame";
3L	1688_seqs	exon	26879064	26879734	.	+	.	gene_id "3L_26879064_26879734_allInSame";
3L	1688_seqs	exon	26879769	26880095	.	+	.	gene_id "3L_26879769_26880095_allInSame";
3L	1688_seqs	exon	26880645	26881358	.	+	.	gene_id "3L_26880645_26881358_allInSame";
3L	1688_seqs	exon	26881547	26881900	.	+	.	gene_id "3L_26881547_26881900_allInSame";
3L	1688_seqs	exon	26936795	26937301	.	+	.	gene_id "3L_26936795_26937301_allInSame";
3L	1688_seqs	exon	26937335	26938005	.	+	.	gene_id "3L_26937335_26938005_allInSame";
3L	1688_seqs	exon	26938040	26938366	.	+	.	gene_id "3L_26938040_26938366_allInSame";
3L	1688_seqs	exon	26938402	26938728	.	+	.	gene_id "3L_26938402_26938728_allInSame";
3L	1688_seqs	exon	26940414	26941221	.	+	.	gene_id "3L_26940414_26941221_allInSame";
3L	1688_seqs	exon	26941410	26943395	.	+	.	gene_id "3L_26941410_26943395_allInSame";
3L	1688_seqs	exon	26943584	26944598	.	+	.	gene_id "3L_26943584_26944598_allInSame";
3L	1688_seqs	exon	26944787	26945141	.	+	.	gene_id "3L_26944787_26945141_allInSame";
3L	1688_seqs	exon	26945328	26946126	.	+	.	gene_id "3L_26945328_26946126_allInSame";
3L	1688_seqs	exon	26946161	26947419	.	+	.	gene_id "3L_26946161_26947419_allInSame";
3L	1688_seqs	exon	26947608	26947962	.	+	.	gene_id "3L_26947608_26947962_allInSame";
3L	1688_seqs	exon	26948150	26948756	.	+	.	gene_id "3L_26948150_26948756_allInSame";
3L	1688_seqs	exon	26948792	26949119	.	+	.	gene_id "3L_26948792_26949119_allInSame";
3L	1688_seqs	exon	26949154	26950241	.	+	.	gene_id "3L_26949154_26950241_allInSame";
3L	1688_seqs	exon	26950430	26950784	.	+	.	gene_id "3L_26950430_26950784_allInSame";
3L	1688_seqs	exon	26950972	26951578	.	+	.	gene_id "3L_26950972_26951578_allInSame";
3L	1688_seqs	exon	26951614	26951941	.	+	.	gene_id "3L_26951614_26951941_allInSame";
3L	1688_seqs	exon	26952129	26952489	.	+	.	gene_id "3L_26952129_26952489_allInSame";
3L	1688_seqs	exon	27006464	27006784	.	+	.	gene_id "3L_27006464_27006784_allInSame";
3L	1688_seqs	exon	27006816	27007158	.	+	.	gene_id "3L_27006816_27007158_allInSame";
3L	1688_seqs	exon	27007193	27008599	.	+	.	gene_id "3L_27007193_27008599_allInSame";
3L	1688_seqs	exon	27008630	27008950	.	+	.	gene_id "3L_27008630_27008950_allInSame";
3L	1688_seqs	exon	27008982	27009324	.	+	.	gene_id "3L_27008982_27009324_allInSame";
3L	1688_seqs	exon	27009360	27009680	.	+	.	gene_id "3L_27009360_27009680_allInSame";
3L	1688_seqs	exon	27009712	27010054	.	+	.	gene_id "3L_27009712_27010054_allInSame";
3L	1688_seqs	exon	27010090	27010413	.	+	.	gene_id "3L_27010090_27010413_allInSame";
3L	1688_seqs	exon	27010444	27010764	.	+	.	gene_id "3L_27010444_27010764_allInSame";
3L	1688_seqs	exon	27010796	27011121	.	+	.	gene_id "3L_27010796_27011121_allInSame";
3L	1688_seqs	exon	27068580	27069133	.	+	.	gene_id "3L_27068580_27069133_allInSame";
3L	1688_seqs	exon	27069238	27069845	.	+	.	gene_id "3L_27069238_27069845_allInSame";
3L	1688_seqs	exon	27070496	27070820	.	+	.	gene_id "3L_27070496_27070820_allInSame";
3L	1688_seqs	exon	27070890	27071180	.	+	.	gene_id "3L_27070890_27071180_allInSame";
3L	1688_seqs	exon	27071833	27072156	.	+	.	gene_id "3L_27071833_27072156_allInSame";
3L	1688_seqs	exon	27074015	27074330	.	+	.	gene_id "3L_27074015_27074330_allInSame";
3L	1688_seqs	exon	27075016	27075336	.	+	.	gene_id "3L_27075016_27075336_allInSame";
3L	1688_seqs	exon	27076300	27077235	.	+	.	gene_id "3L_27076300_27077235_allInSame";
3L	1688_seqs	exon	27078137	27078471	.	+	.	gene_id "3L_27078137_27078471_allInSame";
3L	1688_seqs	exon	27079157	27079477	.	+	.	gene_id "3L_27079157_27079477_allInSame";
3L	1688_seqs	exon	27081299	27081633	.	+	.	gene_id "3L_27081299_27081633_allInSame";
3L	1688_seqs	exon	27081667	27082102	.	+	.	gene_id "3L_27081667_27082102_allInSame";
Unmapped_Scaffold_24_D1707	1688_seqs	exon	94	796	.	+	.	gene_id "Unmapped_Scaffold_24_D1707_94_796_allInSame";
Unmapped_Scaffold_24_D1707	1688_seqs	exon	4969	6253	.	+	.	gene_id "Unmapped_Scaffold_24_D1707_4969_6253_allInSame";
Unmapped_Scaffold_24_D1707	1688_seqs	exon	6317	8034	.	+	.	gene_id "Unmapped_Scaffold_24_D1707_6317_8034_allInSame";
Unmapped_Scaffold_24_D1707	1688_seqs	exon	8084	8524	.	+	.	gene_id "Unmapped_Scaffold_24_D1707_8084_8524_allInSame";
Unmapped_Scaffold_24_D1707	1688_seqs	exon	8553	8965	.	+	.	gene_id "Unmapped_Scaffold_24_D1707_8553_8965_allInSame";
Unmapped_Scaffold_24_D1707	1688_seqs	exon	8994	9647	.	+	.	gene_id "Unmapped_Scaffold_24_D1707_8994_9647_allInSame";
Unmapped_Scaffold_24_D1707	1688_seqs	exon	10079	10539	.	+	.	gene_id "Unmapped_Scaffold_24_D1707_10079_10539_allInSame";
Unmapped_Scaffold_24_D1707	1688_seqs	exon	10561	11202	.	+	.	gene_id "Unmapped_Scaffold_24_D1707_10561_11202_allInSame";
Unmapped_Scaffold_24_D1707	1688_seqs	exon	11364	14319	.	+	.	gene_id "Unmapped_Scaffold_24_D1707_11364_14319_allInSame";
Unmapped_Scaffold_24_D1707	1688_seqs	exon	14372	14671	.	+	.	gene_id "Unmapped_Scaffold_24_D1707_14372_14671_allInSame";
Unmapped_Scaffold_24_D1707	1688_seqs	exon	14714	21050	.	+	.	gene_id "Unmapped_Scaffold_24_D1707_14714_21050_allInSame";
Unmapped_Scaffold_24_D1707	1688_seqs	exon	21551	22882	.	+	.	gene_id "Unmapped_Scaffold_24_D1707_21551_22882_allInSame";
Unmapped_Scaffold_60_D1601	1688_seqs	exon	16022	18763	.	+	.	gene_id "Unmapped_Scaffold_60_D1601_16022_18763_allInSame";
Unmapped_Scaffold_60_D1601	1688_seqs	exon	18804	21099	.	+	.	gene_id "Unmapped_Scaffold_60_D1601_18804_21099_allInSame";
Unmapped_Scaffold_60_D1601	1688_seqs	exon	21325	22362	.	+	.	gene_id "Unmapped_Scaffold_60_D1601_21325_22362_allInSame";
Unmapped_Scaffold_60_D1601	1688_seqs	exon	22481	24449	.	+	.	gene_id "Unmapped_Scaffold_60_D1601_22481_24449_allInSame";
X	1688_seqs	exon	201288	243245	.	+	.	gene_id "X_201288_243245_allInSame";
X	1688_seqs	exon	2768858	2769694	.	+	.	gene_id "X_2768858_2769694_allInSame";
X	1688_seqs	exon	3857704	3858530	.	+	.	gene_id "X_3857704_3858530_allInSame";
X	1688_seqs	exon	4070691	4071368	.	+	.	gene_id "X_4070691_4071368_allInSame";
X	1688_seqs	exon	5490805	5491077	.	+	.	gene_id "X_5490805_5491077_allInSame";
X	1688_seqs	exon	5523070	5523347	.	+	.	gene_id "X_5523070_5523347_allInSame";
X	1688_seqs	exon	5523400	5523680	.	+	.	gene_id "X_5523400_5523680_allInSame";
X	1688_seqs	exon	5580301	5580578	.	+	.	gene_id "X_5580301_5580578_allInSame";
X	1688_seqs	exon	5580661	5580938	.	+	.	gene_id "X_5580661_5580938_allInSame";
X	1688_seqs	exon	6206660	6207515	.	+	.	gene_id "X_6206660_6207515_allInSame";
X	1688_seqs	exon	6351068	6351353	.	+	.	gene_id "X_6351068_6351353_allInSame";
X	1688_seqs	exon	8021554	8022311	.	+	.	gene_id "X_8021554_8022311_allInSame";
X	1688_seqs	exon	8256748	8257119	.	+	.	gene_id "X_8256748_8257119_allInSame";
X	1688_seqs	exon	8267022	8267379	.	+	.	gene_id "X_8267022_8267379_allInSame";
X	1688_seqs	exon	8317929	8318370	.	+	.	gene_id "X_8317929_8318370_allInSame";
X	1688_seqs	exon	8369311	8369754	.	+	.	gene_id "X_8369311_8369754_allInSame";
X	1688_seqs	exon	8495634	8496231	.	+	.	gene_id "X_8495634_8496231_allInSame";
X	1688_seqs	exon	8530670	8531178	.	+	.	gene_id "X_8530670_8531178_allInSame";
X	1688_seqs	exon	8577499	8578266	.	+	.	gene_id "X_8577499_8578266_allInSame";
X	1688_seqs	exon	8699130	8702555	.	+	.	gene_id "X_8699130_8702555_allInSame";
X	1688_seqs	exon	8735073	8736045	.	+	.	gene_id "X_8735073_8736045_allInSame";
X	1688_seqs	exon	8750430	8753009	.	+	.	gene_id "X_8750430_8753009_allInSame";
X	1688_seqs	exon	8827541	8828012	.	+	.	gene_id "X_8827541_8828012_allInSame";
X	1688_seqs	exon	8840244	8841145	.	+	.	gene_id "X_8840244_8841145_allInSame";
X	1688_seqs	exon	9005789	9006128	.	+	.	gene_id "X_9005789_9006128_allInSame";
X	1688_seqs	exon	9092990	9093473	.	+	.	gene_id "X_9092990_9093473_allInSame";
X	1688_seqs	exon	9203864	9204454	.	+	.	gene_id "X_9203864_9204454_allInSame";
X	1688_seqs	exon	9235074	9235670	.	+	.	gene_id "X_9235074_9235670_allInSame";
X	1688_seqs	exon	9296468	9296976	.	+	.	gene_id "X_9296468_9296976_allInSame";
X	1688_seqs	exon	9313419	9313932	.	+	.	gene_id "X_9313419_9313932_allInSame";
X	1688_seqs	exon	9374203	9374686	.	+	.	gene_id "X_9374203_9374686_allInSame";
X	1688_seqs	exon	9396833	9397244	.	+	.	gene_id "X_9396833_9397244_allInSame";
X	1688_seqs	exon	9422776	9423115	.	+	.	gene_id "X_9422776_9423115_allInSame";
X	1688_seqs	exon	9423172	9423498	.	+	.	gene_id "X_9423172_9423498_allInSame";
X	1688_seqs	exon	9461644	9461965	.	+	.	gene_id "X_9461644_9461965_allInSame";
X	1688_seqs	exon	9515325	9516191	.	+	.	gene_id "X_9515325_9516191_allInSame";
X	1688_seqs	exon	9534571	9535167	.	+	.	gene_id "X_9534571_9535167_allInSame";
X	1688_seqs	exon	9556730	9557294	.	+	.	gene_id "X_9556730_9557294_allInSame";
X	1688_seqs	exon	9597434	9598026	.	+	.	gene_id "X_9597434_9598026_allInSame";
X	1688_seqs	exon	9623336	9626200	.	+	.	gene_id "X_9623336_9626200_allInSame";
X	1688_seqs	exon	9710920	9711529	.	+	.	gene_id "X_9710920_9711529_allInSame";
X	1688_seqs	exon	9726266	9726798	.	+	.	gene_id "X_9726266_9726798_allInSame";
X	1688_seqs	exon	9726846	9727151	.	+	.	gene_id "X_9726846_9727151_allInSame";
X	1688_seqs	exon	9772228	9772502	.	+	.	gene_id "X_9772228_9772502_allInSame";
X	1688_seqs	exon	9808875	9809586	.	+	.	gene_id "X_9808875_9809586_allInSame";
X	1688_seqs	exon	9809613	9810454	.	+	.	gene_id "X_9809613_9810454_allInSame";
X	1688_seqs	exon	9840823	9841132	.	+	.	gene_id "X_9840823_9841132_allInSame";
X	1688_seqs	exon	9870037	9870598	.	+	.	gene_id "X_9870037_9870598_allInSame";
X	1688_seqs	exon	9880808	9881405	.	+	.	gene_id "X_9880808_9881405_allInSame";
X	1688_seqs	exon	9904956	9905461	.	+	.	gene_id "X_9904956_9905461_allInSame";
X	1688_seqs	exon	9919328	9920266	.	+	.	gene_id "X_9919328_9920266_allInSame";
X	1688_seqs	exon	9956034	9956530	.	+	.	gene_id "X_9956034_9956530_allInSame";
X	1688_seqs	exon	9956561	9956874	.	+	.	gene_id "X_9956561_9956874_allInSame";
X	1688_seqs	exon	10048610	10048997	.	+	.	gene_id "X_10048610_10048997_allInSame";
X	1688_seqs	exon	10103062	10103417	.	+	.	gene_id "X_10103062_10103417_allInSame";
X	1688_seqs	exon	10120455	10121051	.	+	.	gene_id "X_10120455_10121051_allInSame";
X	1688_seqs	exon	10156059	10156694	.	+	.	gene_id "X_10156059_10156694_allInSame";
X	1688_seqs	exon	10239962	10240608	.	+	.	gene_id "X_10239962_10240608_allInSame";
X	1688_seqs	exon	10261884	10262441	.	+	.	gene_id "X_10261884_10262441_allInSame";
X	1688_seqs	exon	10292008	10292279	.	+	.	gene_id "X_10292008_10292279_allInSame";
X	1688_seqs	exon	10302399	10302945	.	+	.	gene_id "X_10302399_10302945_allInSame";
X	1688_seqs	exon	10340099	10340631	.	+	.	gene_id "X_10340099_10340631_allInSame";
X	1688_seqs	exon	10395351	10395662	.	+	.	gene_id "X_10395351_10395662_allInSame";
X	1688_seqs	exon	10395700	10396011	.	+	.	gene_id "X_10395700_10396011_allInSame";
X	1688_seqs	exon	10396049	10396360	.	+	.	gene_id "X_10396049_10396360_allInSame";
X	1688_seqs	exon	10416935	10417240	.	+	.	gene_id "X_10416935_10417240_allInSame";
X	1688_seqs	exon	10439101	10439440	.	+	.	gene_id "X_10439101_10439440_allInSame";
X	1688_seqs	exon	10488843	10489344	.	+	.	gene_id "X_10488843_10489344_allInSame";
X	1688_seqs	exon	10623401	10623718	.	+	.	gene_id "X_10623401_10623718_allInSame";
X	1688_seqs	exon	10830515	10831330	.	+	.	gene_id "X_10830515_10831330_allInSame";
X	1688_seqs	exon	10918886	10919610	.	+	.	gene_id "X_10918886_10919610_allInSame";
X	1688_seqs	exon	10989910	10991401	.	+	.	gene_id "X_10989910_10991401_allInSame";
X	1688_seqs	exon	11040552	11041334	.	+	.	gene_id "X_11040552_11041334_allInSame";
X	1688_seqs	exon	11230708	11231287	.	+	.	gene_id "X_11230708_11231287_allInSame";
X	1688_seqs	exon	11889258	11891752	.	+	.	gene_id "X_11889258_11891752_allInSame";
X	1688_seqs	exon	12046817	12047962	.	+	.	gene_id "X_12046817_12047962_allInSame";
X	1688_seqs	exon	12093214	12093905	.	+	.	gene_id "X_12093214_12093905_allInSame";
X	1688_seqs	exon	12124050	12124585	.	+	.	gene_id "X_12124050_12124585_allInSame";
X	1688_seqs	exon	12124616	12125421	.	+	.	gene_id "X_12124616_12125421_allInSame";
X	1688_seqs	exon	12187882	12189527	.	+	.	gene_id "X_12187882_12189527_allInSame";
X	1688_seqs	exon	12371083	12372121	.	+	.	gene_id "X_12371083_12372121_allInSame";
X	1688_seqs	exon	12437680	12438300	.	+	.	gene_id "X_12437680_12438300_allInSame";
X	1688_seqs	exon	12524662	12524965	.	+	.	gene_id "X_12524662_12524965_allInSame";
X	1688_seqs	exon	12794782	12795059	.	+	.	gene_id "X_12794782_12795059_allInSame";
X	1688_seqs	exon	12795097	12795418	.	+	.	gene_id "X_12795097_12795418_allInSame";
X	1688_seqs	exon	12795500	12795778	.	+	.	gene_id "X_12795500_12795778_allInSame";
X	1688_seqs	exon	12795816	12796138	.	+	.	gene_id "X_12795816_12796138_allInSame";
X	1688_seqs	exon	12796176	12796497	.	+	.	gene_id "X_12796176_12796497_allInSame";
X	1688_seqs	exon	12796580	12796858	.	+	.	gene_id "X_12796580_12796858_allInSame";
X	1688_seqs	exon	12796896	12797251	.	+	.	gene_id "X_12796896_12797251_allInSame";
X	1688_seqs	exon	12797300	12797611	.	+	.	gene_id "X_12797300_12797611_allInSame";
X	1688_seqs	exon	12797660	12797972	.	+	.	gene_id "X_12797660_12797972_allInSame";
X	1688_seqs	exon	12832930	12833244	.	+	.	gene_id "X_12832930_12833244_allInSame";
X	1688_seqs	exon	12928955	12929233	.	+	.	gene_id "X_12928955_12929233_allInSame";
X	1688_seqs	exon	13056905	13057202	.	+	.	gene_id "X_13056905_13057202_allInSame";
X	1688_seqs	exon	13113031	13114052	.	+	.	gene_id "X_13113031_13114052_allInSame";
X	1688_seqs	exon	13194557	13194889	.	+	.	gene_id "X_13194557_13194889_allInSame";
X	1688_seqs	exon	13195026	13195354	.	+	.	gene_id "X_13195026_13195354_allInSame";
X	1688_seqs	exon	13242018	13242553	.	+	.	gene_id "X_13242018_13242553_allInSame";
X	1688_seqs	exon	13360755	13362411	.	+	.	gene_id "X_13360755_13362411_allInSame";
X	1688_seqs	exon	13474409	13474903	.	+	.	gene_id "X_13474409_13474903_allInSame";
X	1688_seqs	exon	13693023	13693853	.	+	.	gene_id "X_13693023_13693853_allInSame";
X	1688_seqs	exon	14605338	14606344	.	+	.	gene_id "X_14605338_14606344_allInSame";
X	1688_seqs	exon	14697241	14697674	.	+	.	gene_id "X_14697241_14697674_allInSame";
X	1688_seqs	exon	14914651	14915358	.	+	.	gene_id "X_14914651_14915358_allInSame";
X	1688_seqs	exon	14915725	14916380	.	+	.	gene_id "X_14915725_14916380_allInSame";
X	1688_seqs	exon	15221316	15222135	.	+	.	gene_id "X_15221316_15222135_allInSame";
