# Supplementary material for: Painting of Fourth and the X-Linked 1.688 Satellite in D. melanogaster Is Involved in Chromosome-Wide Gene Regulation
Source: Cells. 2020 Jan 30;9(2):323. doi: 10.3390/cells9020323 (PMC7072490; doi:10.3390/cells9020323)
Supplement: Supplementary file 1 [file cells-09-00323-s001.zip › Supplementary_file_3_MSL_bins.txt]

	Geneid	chromosome_name	distance_to_HAS	distance_to_pionX	SL2_MOF_gene_binding_average	SL2_MSL1_gene_binding_average	SL2_MSL3_gene_binding_average	bin
2	FBgn0011710	X	9508	8555	0.945784116	0.893995744	0.892473734	3
3	FBgn0000427	X	26668	60246	-0.363181741	-0.169783074	-0.26337563	1
5	FBgn0259923	X	34618	6097	0.261895841	0.203598851	0.339780005	2
11	FBgn0085813	X	203313	111860	NA	NA	NA	1
14	FBgn0085771	X	231480	104737	NA	NA	NA	1
15	FBgn0085819	X	253353	82864	NA	NA	NA	1
16	FBgn0267515	X	197307	105854	NA	NA	NA	1
17	FBgn0267519	X	206930	115477	NA	NA	NA	1
18	FBgn0267520	X	262114	74103	NA	NA	NA	1
34	FBgn0023130	X	778	3129	1.471878754	1.755931696	1.31457225	4
48	FBgn0022710	X	45723	3034	0.391596308	0.372994641	0.466403393	2
60	FBgn0000028	X	82653	1960	0.146786098	0.125904472	0.241038243	2
102	FBgn0030891	X	6859	34543	0.648164004	0.722878569	0.681435986	3
104	FBgn0026086	X	86921	59382	0.711296743	0.642058456	0.707477041	3
131	FBgn0015010	X	42927	30471	0.218408072	0.169724378	0.173004801	2
132	FBgn0020508	X	45027	28371	0.25704936	0.340617734	0.252458856	2
185	FBgn0259170	X	71496	2536	0.266818472	0.160796488	0.27813676	2
197	FBgn0031068	X	7591	7927	0.536767558	0.721077093	0.503141878	3
203	FBgn0086782	X	28640	10640	0.338396585	0.040612572	0.014874232	2
207	FBgn0023169	X	2412	2425	0.962625465	0.875325858	0.841625654	3
208	FBgn0030328	X	9578	9568	0.847767212	0.830033977	0.752339988	3
209	FBgn0000077	X	8584	8604	1.287366162	1.304472632	1.019157515	4
223	FBgn0028343	X	30803	2962	0.654270716	0.641208253	0.659491601	3
226	FBgn0026268	X	4260	47838	0.354331022	0.305388458	0.475658307	2
229	FBgn0000084	X	13290	5557	0.540964914	0.573607938	0.54919103	3
230	FBgn0030749	X	23678	37766	0.380566048	0.39828292	0.478699081	2
247	FBgn0052707	X	9720	9720	0.702654185	0.622183689	0.738359722	3
256	FBgn0000108	X	68297	5726	-0.21790735	-0.266233928	-0.204608761	1
273	FBgn0030088	X	13592	9876	0.634507758	0.630877991	0.955660382	3
274	FBgn0023535	X	45842	30315	0.720028697	0.768525381	0.697753832	3
278	FBgn0017418	X	35554	65566	0.869461865	0.734991467	0.814745184	3
285	FBgn0000117	X	2299	15023	1.32252091	1.439519342	1.259591792	4
287	FBgn0031050	X	4279	6915	0.954924452	0.773246976	0.803870089	3
288	FBgn0011742	X	2490	11249	1.248525562	1.381723883	1.033411906	4
291	FBgn0030877	X	8300	8295	0.730106081	0.765782655	0.853752363	3
295	FBgn0065032	X	28437	13434	0.307392377	0.299640614	0.095549595	2
310	FBgn0000137	X	10928	7387	0.042413838	0.069182644	0.059375538	2
326	FBgn0266429	X	79049	37283	NA	NA	NA	1
338	FBgn0039946	X	98301	6848	NA	NA	NA	1
342	FBgn0028550	X	40333	9120	0.029696197	0.054942457	0.068945806	2
345	FBgn0030960	X	2518	2501	0.782626971	0.53992701	0.687741665	3
367	FBgn0030343	X	6439	6433	0.865097173	0.746467669	0.856548467	3
388	FBgn0029907	X	11499	11512	NA	NA	NA	1
397	FBgn0030410	X	5129	595	0.793059638	0.847827774	0.740540355	3
402	FBgn0000152	X	26916	1605	0.607108757	0.879774225	0.772442222	3
408	FBgn0024897	X	5569	3218	0.682937412	0.799091086	0.828511845	3
422	FBgn0030093	X	5638	5648	0.626415259	0.676806816	0.717029316	3
425	FBgn0025463	X	42548	42562	0.733724096	0.743738711	0.686694279	3
429	FBgn0000163	X	12827	5471	0.690187033	0.78810421	0.751139562	3
436	FBgn0024251	X	1409	456	NA	NA	NA	1
441	FBgn0026149	X	25855	1961	0.959980203	0.79637407	0.79591579	3
447	FBgn0052594	X	18916	9316	NA	NA	NA	1
476	FBgn0008635	X	7369	18522	0.791356535	0.943701323	0.858345106	3
481	FBgn0030538	X	54561	54565	-0.348598344	-0.355289296	-0.194350874	1
482	FBgn0052601	X	146742	2448	NA	NA	NA	1
483	FBgn0052598	X	84066	39411	NA	NA	NA	1
485	FBgn0250788	X	7802	7820	0.634705643	0.591370901	0.70018395	3
494	FBgn0011758	X	114534	16872	0.093787441	0.055324773	0.166965113	2
497	FBgn0000179	X	87487	13679	0.299414431	0.200193171	0.241898551	2
502	FBgn0014133	X	14884	2099	0.808985123	0.620076704	0.633548713	3
524	FBgn0001090	X	5892	5875	0.708837779	0.502160242	0.735668677	3
531	FBgn0029730	X	38298	7147	-0.276719703	-0.305927268	-0.157814413	1
544	FBgn0283451	X	73974	1363	NA	NA	NA	1
551	FBgn0024250	X	11499	8517	NA	NA	NA	1
560	FBgn0040333	X	3702	3713	NA	NA	NA	1
570	FBgn0000233	X	9128	1995	0.232216537	0.138783592	0.241238957	2
571	FBgn0030501	X	51495	6347	1.010238879	1.006949974	1.097173012	4
591	FBgn0265598	X	48439	8973	NA	NA	NA	1
592	FBgn0004856	X	11118	11118	0.857317505	0.70603227	0.665839937	3
596	FBgn0010292	X	5902	56790	0.746241774	0.706137897	0.762964217	3
599	FBgn0040236	X	24008	5166	0.860522145	0.88655623	0.921041659	3
600	FBgn0040235	X	13190	12565	0.654832934	0.552821521	0.730825526	3
604	FBgn0259228	X	20013	12262	0.532711243	0.587276496	0.623113593	3
605	FBgn0021742	X	99784	39800	0.228222515	0.411621053	0.280411144	2
608	FBgn0264386	X	65015	14627	NA	NA	NA	1
611	FBgn0263111	X	37279	361	0.249873904	0.288554249	0.261953542	2
613	FBgn0031114	X	13410	7515	1.377566636	1.52921853	1.833150124	4
626	FBgn0030054	X	35031	3346	1.193289909	1.288046085	1.199518237	4
636	FBgn0260450	X	6717	5593	0.746862257	0.918984176	0.821231351	3
648	FBgn0267912	X	11474	10408	NA	NA	NA	1
674	FBgn0026144	X	19007	18985	0.224082546	0.059863567	0.160372282	2
677	FBgn0031148	X	3088	3085	1.214700655	1.359388642	1.337188594	4
688	FBgn0259231	X	62514	21055	0.212653816	0.181980514	0.240995504	2
689	FBgn0030954	X	20819	20836	0.325906471	0.281164953	0.454490795	2
700	FBgn0030086	X	2950	2950	0.918798433	0.947706694	0.962575868	3
710	FBgn0052499	X	72501	6673	-0.102025352	-0.109892615	-0.094082077	1
719	FBgn0010341	X	9145	9153	0.889357244	0.767282156	0.67081568	3
720	FBgn0026143	X	13671	13684	0.650610956	0.854924161	0.721413449	3
723	FBgn0028360	X	12069	465	1.252345549	1.50770289	1.080866588	4
731	FBgn0030269	X	6290	22935	0.693658354	0.701177433	0.861811828	3
757	FBgn0030657	X	6706	6704	0.547908762	0.682346055	0.764291606	3
853	FBgn0030342	X	12516	12510	0.52864361	0.608704322	0.593750621	3
856	FBgn0030349	X	16122	16128	0.716789205	0.629447502	0.680517188	3
860	FBgn0030358	X	7733	3336	0.201691256	0.254737388	0.304955098	2
919	FBgn0030832	X	37465	37480	0.367326841	0.275169266	0.382633537	2
920	FBgn0003057	X	32818	32833	0.219918546	0.190576673	0.357802232	2
951	FBgn0029980	X	27011	27003	0.424343801	0.416914982	0.442954003	2
955	FBgn0029660	X	20943	15270	-0.112899218	-0.115958798	-0.186774297	1
956	FBgn0029664	X	1271	1275	0.738311508	0.845815206	0.866375904	3
957	FBgn0029666	X	5793	52	0.766266686	0.76449188	0.723896788	3
958	FBgn0029663	X	3097	2576	0.112212258	0.110795209	0.082572324	2
984	FBgn0031178	X	43550	42746	-0.118340332	-0.334328721	-0.124966052	1
989	FBgn0029969	X	8902	71594	0.731974696	0.61794683	0.730692921	3
998	FBgn0030004	X	1448	1425	1.099651467	1.156320714	1.308724342	4
999	FBgn0030010	X	955	14683	1.016766535	1.19711974	1.038429854	4
1001	FBgn0030073	X	67862	25754	0.25277288	0.1742788	0.259821987	2
1003	FBgn0030078	X	23616	23616	0.140805365	0.064528532	0.054979044	2
1007	FBgn0030524	X	15020	15040	-0.082540236	-0.101223973	-0.058548379	1
1028	FBgn0030408	X	15368	10834	0.243787436	0.084839063	0.251057356	2
1032	FBgn0030522	X	12071	12066	0.618331588	0.517151278	0.504807413	3
1038	FBgn0030266	X	26504	2721	0.743934543	0.888483017	0.893108108	3
1045	FBgn0030400	X	26188	23567	0.35480955	0.238348827	0.439577392	2
1055	FBgn0030509	X	13214	13204	0.187107434	0.239904858	0.261299503	2
1059	FBgn0030499	X	56569	1273	0.758223508	0.740571232	0.798422851	3
1105	FBgn0030375	X	80148	12861	NA	NA	NA	1
1110	FBgn0040923	X	131392	63120	0.212092252	0.149656783	0.142526154	2
1111	FBgn0029951	X	110281	35187	-0.223118546	-0.266067925	-0.21229544	1
1115	FBgn0040362	X	37821	30808	0.183394257	0.192841542	0.372790166	2
1117	FBgn0040359	X	24695	17682	-0.138993484	-0.179969695	-0.227029263	1
1118	FBgn0029568	X	14074	7061	-0.326524703	-0.021327459	-0.294214935	1
1119	FBgn0040367	X	7768	755	0.22146335	0.222123688	0.288397011	2
1131	FBgn0024366	X	39252	1862	0.185506846	0.138733183	0.228019419	2
1144	FBgn0024985	X	20391	6467	0.786902414	0.593567172	0.703968273	3
1170	FBgn0030541	X	50403	64681	0.446903516	0.458814008	0.413154085	2
1171	FBgn0030543	X	42439	72645	0.043534866	0.237563538	0.327882145	2
1176	FBgn0023522	X	20743	3608	1.295657369	1.212118708	1.131464872	4
1193	FBgn0040341	X	47822	3807	-0.105259791	-0.037765342	-0.148879102	1
1199	FBgn0030551	X	7311	51966	0.313156938	0.282759573	0.34743088	2
1200	FBgn0030678	X	4047	7478	1.22998201	1.102702315	1.021042086	4
1203	FBgn0030314	X	5308	4715	0.985659545	0.742430542	0.945061333	3
1205	FBgn0029856	X	3257	3265	NA	NA	NA	1
1289	FBgn0030099	X	19040	2311	0.78191602	0.707632881	0.730156076	3
1291	FBgn0040031	X	33006	3407	NA	NA	NA	1
1292	FBgn0030052	X	12228	14395	0.863684027	0.783009224	0.817800643	3
1295	FBgn0030065	X	18366	18331	0.472382036	0.301481192	0.492298062	2
1297	FBgn0030053	X	20603	11082	0.612419399	0.65262795	0.731097291	3
1301	FBgn0030457	X	39795	39809	0.934891348	0.90048177	0.778370722	3
1305	FBgn0030100	X	20511	1436	0.688238688	0.636611712	0.683276468	3
1308	FBgn0030048	X	1414	7487	0.85066185	0.882991943	0.700486447	3
1310	FBgn0030041	X	37048	37071	0.281566973	0.34504603	0.43209612	2
1311	FBgn0030101	X	21478	469	0.54843554	0.525395514	0.61001465	3
1320	FBgn0029957	X	5103	24315	1.215642408	1.096052091	1.142402698	4
1327	FBgn0030510	X	15025	15015	0.411342816	0.40363343	0.460265163	2
1328	FBgn0025388	X	51021	770	1.259618094	1.349104012	1.411270918	4
1331	FBgn0025387	X	55391	520	1.306980133	1.522260906	1.368732671	4
1333	FBgn0031018	X	14515	14516	0.729870261	0.67844625	0.780113042	3
1334	FBgn0031022	X	3772	3771	0.894237854	0.856612197	0.994075977	3
1335	FBgn0029662	X	12359	6686	0.251943752	0.275862286	0.32110925	2
1338	FBgn0043796	X	8895	7476	0.658133258	0.715284528	0.684981803	3
1341	FBgn0031048	X	956	3592	1.470611603	1.721196498	1.374873452	4
1342	FBgn0029810	X	4472	4467	0.320317795	0.163449093	0.305875474	2
1379	FBgn0030596	X	84262	20193	0.093525459	0.165349829	0.205697627	2
1383	FBgn0031201	X	198253	69905	0.11047652	0.160195626	0.119811331	2
1385	FBgn0040371	X	164580	41627	0.031537832	0.013510456	0.011693188	2
1387	FBgn0030537	X	53074	53078	0.059862117	0.168992553	0.121268304	2
1388	FBgn0030542	X	45027	70057	0.151938068	0.112781584	0.044138695	2
1394	FBgn0040385	X	33886	8518	0.102149646	0.195460653	0.348581942	2
1398	FBgn0030729	X	8285	17473	0.265219023	0.284994635	0.32317764	2
1404	FBgn0031064	X	17088	6132	0.18095647	0.186092975	0.277704528	2
1405	FBgn0029657	X	64046	44752	0.274603678	0.255832997	0.218312513	2
1406	FBgn0030586	X	15153	15177	0.164703097	0.141953848	0.241179906	2
1407	FBgn0030570	X	88417	7630	-0.00179542	-0.218138687	-0.094418731	1
1408	FBgn0029930	X	231626	62974	0.104689767	0.000164862	0.092114538	2
1413	FBgn0031190	X	9878	56240	0.798458492	0.601018961	0.590630727	3
1420	FBgn0030630	X	103563	8833	NA	NA	NA	1
1421	FBgn0030952	X	42738	5982	-0.251739502	-0.289595319	-0.101423348	1
1424	FBgn0030202	X	30906	22042	NA	NA	NA	1
1425	FBgn0040942	X	39869	7104	0.436255831	0.286884236	0.235005482	2
1427	FBgn0031080	X	65796	9310	-0.336857694	-0.582025048	-0.447893315	1
1429	FBgn0030071	X	17568	1308	0.230589346	0.285065524	0.220536296	2
1431	FBgn0030886	X	79932	9375	0.192828287	0.375742033	0.391921895	2
1433	FBgn0031103	X	35682	41577	-0.674867793	-0.471457586	-0.66950817	1
1434	FBgn0029707	X	19848	19798	0.104294107	0.217296434	0.230356384	2
1437	FBgn0030721	X	10820	10836	0.142177068	0.133731952	0.24757847	2
1442	FBgn0030443	X	26512	30385	0.057173152	0.021530043	0.155359195	2
1443	FBgn0030439	X	64458	11028	-0.010358698	-0.054822613	-0.098050517	1
1444	FBgn0030420	X	1012	1601	1.8875267	1.937722962	1.42689155	4
1445	FBgn0030373	X	49169	18118	NA	NA	NA	1
1446	FBgn0030459	X	10261	10275	0.351871843	0.235903967	0.380383841	2
1447	FBgn0030483	X	12727	9201	0.017157821	0.181906833	0.15211214	2
1449	FBgn0029771	X	99120	31062	0.203708044	0.293653599	0.081210149	2
1456	FBgn0030055	X	10342	4076	0.650909588	0.71133961	0.778590733	3
1457	FBgn0024365	X	23002	749	1.36152739	1.524240392	1.379781678	4
1516	FBgn0030859	X	14979	14997	0.281159781	0.211423781	0.107863657	2
1517	FBgn0030847	X	16757	11084	0.061523193	0.00710668	0.019234246	2
1518	FBgn0030846	X	16059	11782	-0.145644611	-0.204203576	-0.077013114	1
1520	FBgn0030826	X	16488	16503	0.148387543	0.14862972	0.20342402	2
1521	FBgn0030829	X	26033	26048	0.219770353	0.159453511	0.134384767	2
1524	FBgn0030804	X	7585	7662	-0.150927239	-0.113592189	-0.096472709	1
1526	FBgn0030794	X	6333	6359	0.609120845	0.521499391	0.59007833	3
1527	FBgn0030780	X	57761	3500	0.083195683	0.169282031	0.213946353	2
1529	FBgn0030769	X	17709	10812	0.138997779	0.209632868	0.260595423	2
1530	FBgn0030759	X	11593	2861	0.582080173	0.613837322	0.733867269	3
1532	FBgn0029669	X	32547	26702	0.146179074	0.147435924	0.227826868	2
1543	FBgn0031141	X	65382	12870	0.221934518	0.296937639	0.220445295	2
1630	FBgn0031129	X	213267	35974	-0.173865144	-0.141755314	-0.134038583	1
1672	FBgn0026874	X	5923	5924	0.695655014	0.740100784	0.702159252	3
1674	FBgn0025620	X	9277	9215	0.17610432	0.287555972	0.436801673	2
1675	FBgn0029532	X	9527	9535	0.128012626	0.20148688	0.15608314	2
1676	FBgn0029531	X	12088	12096	0.08721468	0.23037423	0.168774011	2
1677	FBgn0026879	X	1911	22378	NA	NA	NA	1
1679	FBgn0025633	X	20431	1942	0.695934666	0.832280482	0.863134096	3
1680	FBgn0025634	X	8731	1785	0.848217667	0.647580842	0.570739836	3
1681	FBgn0025640	X	1047	23242	0.832876989	0.849717928	0.644572781	3
1682	FBgn0040370	X	183815	60862	0.210677459	0.252184854	0.197711049	2
1683	FBgn0029518	X	206513	65675	NA	NA	NA	1
1684	FBgn0261446	X	211722	60466	NA	NA	NA	1
1693	FBgn0030544	X	40955	74129	-0.16586658	-0.10340527	-0.209353855	1
1694	FBgn0030559	X	32919	11736	0.163269473	0.271736592	0.465663228	2
1730	FBgn0030151	X	706	707	1.017410302	1.044830311	1.088659845	4
1820	FBgn0040376	X	16612	16918	0.218826631	0.294958483	0.453182436	2
1878	FBgn0030277	X	5960	46138	0.2612574	0.144582853	0.08279555	2
1902	FBgn0029962	X	62421	24493	0.17786991	0.071578581	0.010452328	2
1910	FBgn0040392	X	18092	7147	-0.058096651	-0.01901428	-0.036363862	1
1911	FBgn0029606	X	7598	30921	0.319314756	0.155820282	0.1707648	2
1912	FBgn0029603	X	13870	5524	0.533836216	0.654008933	0.533799469	3
1957	FBgn0030981	X	114284	36319	-0.107611486	-0.318377721	-0.02742009	1
1958	FBgn0030996	X	1603	1622	1.52739335	1.676444758	1.450943746	4
1960	FBgn0031002	X	34155	7637	0.291832242	0.469310622	0.455762724	2
1961	FBgn0031023	X	3476	16299	0.871527306	0.825510697	0.98409264	3
1962	FBgn0031032	X	6068	21220	0.679661241	0.633451188	0.517448919	3
1963	FBgn0031037	X	16343	1749	0.609887176	0.548081767	0.514309136	3
1965	FBgn0031052	X	14782	7188	1.029361564	1.007619156	1.022460634	4
1966	FBgn0031031	X	1896	25392	0.691166443	0.610463113	0.595774551	3
1968	FBgn0031036	X	21558	5730	0.566800758	0.644583216	0.581175278	3
1969	FBgn0031042	X	4617	4620	0.634104839	0.722405934	0.997938085	3
1970	FBgn0031053	X	20632	1338	0.556974593	0.549513518	0.699660612	3
1971	FBgn0031058	X	1000	992	1.290099915	1.557503623	1.115466975	4
1974	FBgn0031060	X	11418	11426	0.599127131	0.510996524	0.601381427	3
1976	FBgn0031065	X	3636	3300	0.640763715	0.876693054	0.876434199	3
1989	FBgn0040393	X	246081	1391	0.177570276	0.211630559	0.115262249	2
1990	FBgn0029658	X	47114	41441	0.446730233	0.342776943	0.319508461	2
2021	FBgn0030554	X	6496	38159	0.713914662	0.579991547	0.746403494	3
2039	FBgn0030038	X	7981	8004	0.962470964	0.98636218	0.657551386	3
2047	FBgn0030583	X	8493	8517	0.361053158	0.22878873	0.256421556	2
2048	FBgn0030582	X	5920	5944	0.744822735	0.707294087	0.791967848	3
2050	FBgn0029643	X	205102	18691	0.494184989	0.457477428	0.486566112	2
2052	FBgn0029646	X	211407	24996	0.319414189	0.168015958	0.341662237	2
2053	FBgn0029922	X	126349	20409	0.182852897	0.226300751	0.253391474	2
2055	FBgn0029911	X	28843	12853	0.595737993	0.535557951	0.542529518	3
2057	FBgn0029898	X	60556	49093	0.183396829	0.196030059	0.302366259	2
2059	FBgn0029895	X	39464	6893	0.287057128	0.244047155	0.37451944	2
2060	FBgn0029893	X	22167	10404	0.825443856	0.902233485	0.885952459	3
2061	FBgn0029880	X	34130	6610	-0.042765305	-0.060338034	-0.040809984	1
2062	FBgn0029851	X	6932	6914	1.182977505	1.315986262	1.132144392	4
2112	FBgn0031163	X	37658	30153	-0.436806371	-0.363328725	-0.348528082	1
2117	FBgn0030558	X	30727	13928	0.220238716	0.247918424	0.305148737	2
2118	FBgn0031188	X	2275	48637	1.173216705	1.029738951	1.089116051	4
2119	FBgn0031184	X	13027	25973	0.926380693	0.921123493	0.775161461	3
2121	FBgn0031183	X	15347	23653	0.938535399	0.807212749	0.741194475	3
2123	FBgn0040398	X	8984	5570	0.725925054	0.644918343	0.788013413	3
2124	FBgn0030406	X	8453	11074	0.745446271	0.824016751	0.670918221	3
2174	FBgn0026872	X	4792	4825	0.939801081	0.850138601	0.936122803	3
2175	FBgn0029580	X	6432	6465	NA	NA	NA	1
2176	FBgn0025383	X	8465	8469	0.802855604	0.810704959	0.908867449	3
2178	FBgn0027793	X	1380	1347	0.825960534	0.883047784	0.947325504	3
2179	FBgn0029587	X	10746	8395	0.631475405	0.799578884	0.847587883	3
2180	FBgn0029588	X	641	1710	1.718475783	1.892426575	1.420029092	4
2181	FBgn0023513	X	10345	10361	1.058586371	1.065107196	1.195440487	4
2183	FBgn0029594	X	127	143	2.252701571	2.158463779	1.599314271	4
2184	FBgn0029590	X	59059	59075	-0.15468738	-0.218444815	-0.412116394	1
2205	FBgn0031174	X	2077	1488	1.458827588	1.394368946	1.292443132	4
2230	FBgn0031169	X	28961	20441	0.11323629	0.157455296	0.13733311	2
2264	FBgn0029946	X	25848	25826	-0.462570207	-0.212901197	-0.41944164	1
2265	FBgn0031100	X	79903	81647	-0.024965873	-0.145620335	-0.040744938	1
2266	FBgn0030940	X	23380	24415	-0.416866531	-0.433584127	-0.50692233	1
2267	FBgn0030937	X	31885	6958	0.14295091	0.064345687	0.190811629	2
2268	FBgn0030929	X	1999	1990	0.774840809	0.625578079	0.583678718	3
2269	FBgn0030928	X	4084	4075	0.354510575	0.192093553	0.085033813	2
2270	FBgn0030927	X	7144	7135	0.306776246	0.349720836	0.459723428	2
2271	FBgn0030938	X	33459	5384	0.1527011	0.0942133	0.150336279	2
2273	FBgn0030905	X	115675	1250	0.052008537	0.243179366	0.248365619	2
2317	FBgn0030283	X	84276	7406	0.190734457	0.118111979	0.311572947	2
2320	FBgn0030272	X	600	28625	1.370740186	1.500370057	1.148354143	4
2325	FBgn0030234	X	3777	3765	0.443136817	0.350672899	0.136107639	2
2329	FBgn0030331	X	7132	27157	0.30423078	0.415690615	0.281704249	2
2335	FBgn0029681	X	26008	41470	0.347825411	0.187606481	0.477013743	2
2337	FBgn0030161	X	17199	17175	0.162538868	0.141270568	0.157812244	2
2349	FBgn0031144	X	54	38	1.518307665	1.495392876	1.30268813	4
2351	FBgn0030215	X	31938	7947	0.050162725	0.019723327	0.042027083	2
2353	FBgn0030183	X	16046	12893	0.302727202	0.161247243	0.175062459	2
2354	FBgn0030174	X	9271	165	0.101556391	0.146453482	0.196095001	2
2355	FBgn0030137	X	2866	2867	0.577665425	0.74310679	0.627372545	3
2356	FBgn0031143	X	3112	3096	0.808766985	0.957471761	0.829741475	3
2358	FBgn0029986	X	4638	4630	0.657213352	0.656254196	0.58345331	3
2360	FBgn0030009	X	452	13276	0.878018808	0.794698024	0.736422846	3
2362	FBgn0030029	X	24506	2428	0.410867527	0.426060843	0.453338912	2
2363	FBgn0030040	X	28517	28540	0.587610462	0.827766453	0.687677563	3
2367	FBgn0030077	X	32779	18754	0.281343571	0.274903331	0.277372283	2
2369	FBgn0030105	X	38040	21118	0.470204508	0.381316485	0.452537878	2
2370	FBgn0030260	X	82466	7334	-0.083366611	-0.16496477	-0.061394996	1
2371	FBgn0030107	X	29147	29167	0.453245709	0.474688134	0.347961616	2
2372	FBgn0030889	X	47553	6151	0.116405198	0.19274843	0.208276719	2
2395	FBgn0031155	X	45906	48741	-0.177752287	-0.124333971	-0.254822237	1
2397	FBgn0031132	X	206462	6348	0.077150859	0.028657412	0.106775282	2
2398	FBgn0040650	X	14911	9016	0.707569175	0.687660992	0.779479032	3
2399	FBgn0031108	X	1136	4759	1.183444618	1.341032653	1.160220281	4
2400	FBgn0040649	X	15474	2890	NA	NA	NA	1
2404	FBgn0029955	X	9782	9430	0.111125135	0.124865561	0.224493713	2
2415	FBgn0030258	X	92201	2401	0.111406892	0.099124354	0.161657757	2
2438	FBgn0029697	X	92946	93844	-0.300167954	-0.17076048	-0.196954215	1
2439	FBgn0029700	X	109434	88897	-0.186546919	-0.137120975	-0.352263018	1
2440	FBgn0040904	X	85018	64481	0.363752515	0.31169184	0.208070267	2
2441	FBgn0040906	X	50225	29688	0.432264503	0.456932253	0.301350062	2
2445	FBgn0030667	X	43833	23648	-0.168612973	-0.186008004	-0.111413468	1
2447	FBgn0030694	X	821	4020	2.469512675	2.612241569	1.812961713	4
2459	FBgn0030643	X	16742	14697	0.50724145	0.595237766	0.654994294	3
2460	FBgn0030642	X	17869	13570	0.677017978	0.705274056	0.895023901	3
2461	FBgn0030654	X	13020	13018	0.576138266	0.574428725	0.628943027	3
2477	FBgn0029993	X	1544	10886	0.203547794	0.246902657	0.120950663	2
2482	FBgn0030417	X	3359	3034	0.143492264	0.171862167	0.130462209	2
2483	FBgn0030409	X	7766	3232	0.354971664	0.21072737	0.263605	2
2485	FBgn0030374	X	63503	3784	NA	NA	NA	1
2487	FBgn0030340	X	15571	21941	0.716979614	0.624709884	0.77809248	3
2488	FBgn0030338	X	8975	18902	-0.114119758	-0.116364615	-0.277051753	1
2489	FBgn0030462	X	5556	5561	0.313130271	0.039145761	0.079796033	2
2490	FBgn0030465	X	1260	9351	0.848098144	0.751723031	0.736419047	3
2491	FBgn0030466	X	3258	13869	1.341010664	1.635167266	1.502925298	4
2492	FBgn0030474	X	1787	2194	1.273990556	1.151639353	1.322573839	4
2493	FBgn0029999	X	17003	16980	0.581392438	0.805713254	0.808563149	3
2496	FBgn0029814	X	40822	40817	-0.142526613	-0.190645412	-0.007814029	1
2497	FBgn0029813	X	26473	26468	0.638339253	0.743356728	0.625830932	3
2499	FBgn0029801	X	2177	2193	1.879001968	1.885615052	1.457548646	4
2500	FBgn0029799	X	6694	6710	0.730883858	0.757382714	0.678306616	3
2501	FBgn0029795	X	26162	10744	0.347810826	0.291562352	0.428287268	2
2502	FBgn0030336	X	16124	5553	0.712109589	0.710789098	0.739060537	3
2507	FBgn0030873	X	1237	1221	1.520768273	1.691930192	1.611348919	4
2517	FBgn0015336	X	7600	9509	0.428640194	0.384275323	0.385637207	2
2522	FBgn0030983	X	72328	5637	0.057631507	0.174793108	0.352230686	2
2524	FBgn0030576	X	66875	6523	0.505415064	0.538913719	0.725817615	3
2525	FBgn0029860	X	3657	2238	NA	NA	NA	1
2526	FBgn0029859	X	2450	1031	NA	NA	NA	1
2527	FBgn0029864	X	28246	8628	0.306476067	0.224129215	0.407360662	2
2537	FBgn0030389	X	4533	4555	0.082278001	0.062180811	0.083522971	2
2538	FBgn0029754	X	13147	47177	0.258930449	0.048566471	0.233833939	2
2544	FBgn0030027	X	14007	12927	0.386377422	0.335257773	0.374096756	2
2546	FBgn0030030	X	26372	562	0.638975527	0.6527012	0.930716176	3
2547	FBgn0030245	X	8444	1376	0.741681768	0.801365045	0.781373696	3
2549	FBgn0030478	X	14241	14250	0.626613838	0.550170929	0.691371341	3
2553	FBgn0030481	X	1177	1186	0.680514125	0.566896122	0.623140165	3
2568	FBgn0030482	X	9437	6105	0.738034975	0.757660497	0.913101842	3
2576	FBgn0029765	X	12588	9744	0.543710035	0.688380972	0.526613915	3
2579	FBgn0029941	X	22409	22387	0.705480737	0.678603213	0.595898583	3
2584	FBgn0029661	X	19230	13557	-0.09953412	-0.00131983	-0.180632194	1
2612	FBgn0030122	X	19324	9850	0.764566887	0.826187683	0.831440039	3
2617	FBgn0040394	X	1115	16921	1.322349354	1.404797932	1.359782193	4
2622	FBgn0031116	X	27949	5274	0.199828515	0.106040596	0.317879011	2
2633	FBgn0025621	X	3145	3144	0.733706497	0.711401753	0.691602814	3
2642	FBgn0030321	X	33278	9318	1.240385571	1.330632271	1.287230165	4
2647	FBgn0031099	X	19655	21399	0.727775883	0.856756817	0.83832162	3
2671	FBgn0039944	X	81981	7609	NA	NA	NA	1
2672	FBgn0039942	X	72868	1504	NA	NA	NA	1
2673	FBgn0039941	X	65856	8516	NA	NA	NA	1
2674	FBgn0039943	X	74791	419	NA	NA	NA	1
2677	FBgn0031170	X	18354	18385	0.557446637	0.538086577	0.611882323	3
2685	FBgn0030687	X	17131	35490	0.765712303	0.885342568	0.821496734	3
2694	FBgn0031164	X	28625	21120	-0.203037158	-0.173648099	-0.06870682	1
2729	FBgn0030293	X	7766	2166	0.857307262	0.75284051	0.685728997	3
2739	FBgn0040028	X	222017	1467	NA	NA	NA	1
2766	FBgn0031194	X	1936	1939	1.131796129	1.289570211	1.148126108	4
2767	FBgn0031195	X	7061	7058	1.043526358	1.260697443	1.102995925	4
2772	FBgn0030467	X	1318	21071	1.31616592	1.619450825	1.556039468	4
2784	FBgn0025835	X	327311	55123	-0.259845064	-0.148881741	-0.199060985	1
2802	FBgn0030114	X	2023	2043	1.143447406	1.21785302	1.207821967	4
2804	FBgn0029751	X	22520	47256	0.205608518	0.355339026	0.308610631	2
2806	FBgn0040899	X	6087	2259	NA	NA	NA	1
2807	FBgn0040900	X	8394	48	0.141651054	0.301319849	0.270195693	2
2823	FBgn0028480	X	6768	6756	0.829646239	0.965792284	0.949830256	3
2825	FBgn0030061	X	919	7849	1.264309117	1.240477415	1.162189373	4
2829	FBgn0023537	X	19252	37567	0.525522653	0.70818073	0.649485517	3
2839	FBgn0029647	X	212748	26337	0.373290552	0.431665946	0.38459475	2
2842	FBgn0030006	X	5587	8141	0.635315277	0.558977742	0.702804485	3
2849	FBgn0031171	X	5286	5317	0.775565624	0.792403919	0.693607526	3
2866	FBgn0029945	X	9116	9094	0.194064213	0.100966749	0.280594667	2
2877	FBgn0030403	X	8280	5659	0.744952316	0.704108683	0.589216468	3
2879	FBgn0265267	X	19948	19963	NA	NA	NA	1
2881	FBgn0030012	X	4961	18689	0.960261258	0.809161939	0.883859983	3
2894	FBgn0031127	X	143853	24781	0.097541078	0.110113806	0.140621859	2
2958	FBgn0042132	X	1130	1466	1.265929795	1.191351754	1.109025014	4
2977	FBgn0030377	X	154289	32814	NA	NA	NA	1
2983	FBgn0029940	X	20826	2076	-0.625538172	-0.636137129	-0.41227664	1
2993	FBgn0030060	X	3221	5547	0.703932786	0.781731578	0.980394156	3
3003	FBgn0029942	X	982	996	1.4447585	1.8518382	1.237152387	4
3012	FBgn0030003	X	4277	4254	0.61889253	0.799283062	0.888216217	3
3014	FBgn0030005	X	1361	1384	0.832748053	0.992037467	0.924103496	3
3019	FBgn0030008	X	1932	11796	0.576442299	0.514597061	0.698159915	3
3021	FBgn0030251	X	62756	2772	0.165741241	0.17349717	0.25959994	2
3022	FBgn0030025	X	7476	7468	0.729827521	0.624306705	0.846355438	3
3027	FBgn0030243	X	3849	3825	0.904887782	0.907384708	0.965594276	3
3030	FBgn0030447	X	4841	10543	0.617151446	0.684830623	0.767412712	3
3032	FBgn0030240	X	1152	1148	1.290255609	1.473523624	1.280501667	4
3037	FBgn0029990	X	12840	12729	0.220180637	0.257060583	0.265429199	2
3040	FBgn0029994	X	4463	7967	0.216056079	0.374430931	0.497226252	2
3041	FBgn0029995	X	2339	2329	0.365136898	0.294734965	0.251074778	2
3042	FBgn0029997	X	10218	7154	0.336848766	0.307520252	0.365199784	2
3043	FBgn0030000	X	14960	14937	0.57136056	0.622333683	0.578278906	3
3047	FBgn0030017	X	305	25248	1.217590688	1.432285164	1.219388344	4
3052	FBgn0030323	X	23773	6790	0.525349851	0.746324808	0.859831231	3
3053	FBgn0030326	X	1541	1531	0.848786963	0.940851408	0.809205135	3
3058	FBgn0030319	X	23469	19127	0.850200646	0.973783309	0.830578227	3
3059	FBgn0030411	X	3640	894	0.715088285	0.749039244	0.547597849	3
3060	FBgn0030407	X	11329	13950	0.390402234	0.440700931	0.350070297	2
3061	FBgn0030396	X	47137	8732	0.356629912	0.391970775	0.471812975	2
3062	FBgn0030386	X	50396	3250	0.072213124	0.108301956	0.016856838	2
3070	FBgn0000092	X	25795	17700	0.393484643	0.439419907	0.357497255	2
3071	FBgn0025838	X	36645	6850	0.606720484	0.647283655	0.844743653	3
3073	FBgn0024992	X	22803	20692	0.620652654	0.566724796	0.591648176	3
3074	FBgn0024993	X	19237	19236	0.818515616	0.821805755	0.883726401	3
3077	FBgn0024995	X	12315	12314	0.792307272	0.891983934	0.757975394	3
3078	FBgn0024997	X	8928	8927	0.613630519	0.561186254	0.685904715	3
3079	FBgn0024998	X	6246	6245	0.626335327	0.828771594	0.796012102	3
3080	FBgn0030504	X	42332	3367	0.921779102	0.898572465	0.87190142	3
3081	FBgn0024991	X	3238	3237	1.318512781	1.317204426	1.397132953	4
3084	FBgn0024975	X	1128	4526	1.730511152	1.839951378	1.455350667	4
3087	FBgn0030376	X	87034	19747	NA	NA	NA	1
3098	FBgn0003159	X	12078	6212	0.626539195	0.568493481	0.683175393	3
3101	FBgn0040391	X	15540	4595	NA	NA	NA	1
3102	FBgn0029728	X	95672	21777	-0.339404618	-0.441846621	-0.332740249	1
3104	FBgn0023526	X	17472	16571	0.188634482	0.322952498	0.339574517	2
3105	FBgn0029672	X	90050	5121	0.266159583	0.304498039	0.228079176	2
3107	FBgn0030206	X	925	1727	1.364931351	1.466114008	1.488419252	4
3108	FBgn0030195	X	6583	6571	0.662129032	0.879284743	0.928350163	3
3109	FBgn0029679	X	29011	15980	NA	NA	NA	1
3113	FBgn0023529	X	4789	4804	0.718119613	0.814202031	0.725282136	3
3117	FBgn0028491	X	13357	28819	0.247749953	0.273002049	0.381035372	2
3120	FBgn0029686	X	15615	38717	0.41163346	0.148242344	0.167217629	2
3124	FBgn0030177	X	11583	21019	0.659880828	0.662609471	0.806086679	3
3125	FBgn0030178	X	13023	22459	0.780815556	0.559076161	0.593090176	3
3127	FBgn0266570	X	41173	20636	NA	NA	NA	1
3159	FBgn0029720	X	22120	6018	0.487961768	0.419703305	0.424560478	2
3191	FBgn0040337	X	15554	15567	0.836899808	0.874184628	0.872800963	3
3208	FBgn0029928	X	200856	93744	0.626087067	0.597711457	0.727004472	3
3274	FBgn0025612	X	41481	10310	0.059855698	0.244854274	0.182385176	2
3276	FBgn0023527	X	4418	4403	1.307800496	1.00336563	1.067957867	4
3278	FBgn0023524	X	11116	1851	0.761047288	0.772422867	0.623168231	3
3279	FBgn0025613	X	42926	8865	0.193150453	0.172183692	0.267360946	2
3284	FBgn0029804	X	8478	8462	0.76483455	0.692280626	0.737856941	3
3302	FBgn0030148	X	5630	2949	0.301358558	0.302435738	0.284426788	2
3422	FBgn0027564	X	4149	6861	0.607850324	0.616537525	0.637135828	3
3440	FBgn0023536	X	16412	34727	0.889720306	0.774693907	0.778900825	3
3468	FBgn0029896	X	60011	27440	0.096950617	0.068165409	0.147885179	2
3493	FBgn0029524	X	9426	27741	NA	NA	NA	1
3526	FBgn0029892	X	18201	14370	0.759819921	0.72121957	0.570862921	3
3546	FBgn0023525	X	17180	4213	0.655962083	0.807196854	0.743298159	3
3653	FBgn0029882	X	15514	3910	0.441387409	0.325953292	0.350287951	2
3708	FBgn0052495	X	23956	15897	NA	NA	NA	1
3709	FBgn0052506	X	12712	13098	0.156952804	0.209684181	0.374232497	2
3710	FBgn0052507	X	249670	9504	NA	NA	NA	1
3712	FBgn0052512	X	11871	14706	0.544274916	0.529327253	0.593719829	3
3713	FBgn0052521	X	11265	4315	0.236539719	0.213594784	0.251508256	2
3714	FBgn0052523	X	13189	5684	0.220295301	0.354317645	0.439326718	2
3716	FBgn0052532	X	29237	6632	0.292881868	0.308921619	0.436261634	2
3717	FBgn0052533	X	13291	13292	NA	NA	NA	1
3718	FBgn0052536	X	2847	2824	NA	NA	NA	1
3719	FBgn0052537	X	1840	1817	0.999454069	0.996296286	0.997620178	3
3720	FBgn0052544	X	11930	11924	0.760464126	0.733938567	0.81275302	3
3722	FBgn0052551	X	56615	27010	NA	NA	NA	1
3724	FBgn0052557	X	6554	6538	0.471371068	0.336864655	0.415400572	2
3726	FBgn0052564	X	13936	13951	0.612318424	0.756348577	0.853664233	3
3729	FBgn0052572	X	68989	7650	0.331148722	0.403362387	0.49964813	2
3731	FBgn0052579	X	4101	8209	0.997442849	0.905994661	0.893742325	3
3732	FBgn0052581	X	2979	6178	NA	NA	NA	1
3735	FBgn0052591	X	99539	4916	0.222770704	0.158830227	0.293188512	2
3739	FBgn0052625	X	14354	5544	0.247570593	0.031649111	0.027464178	2
3740	FBgn0052633	X	101659	14328	0.465397286	0.304111498	0.431697461	2
3744	FBgn0052640	X	22760	22774	NA	NA	NA	1
3745	FBgn0052641	X	16287	16301	NA	NA	NA	1
3746	FBgn0052642	X	49006	4424	-0.04624815	-0.016685333	-0.073364559	1
3747	FBgn0052645	X	54694	54708	0.292046991	0.366055256	0.293031259	2
3749	FBgn0052649	X	11058	11059	0.775251653	0.642447146	0.895108031	3
3751	FBgn0052655	X	211975	17347	NA	NA	NA	1
3752	FBgn0052668	X	6066	42379	0.717707316	0.702777502	0.77577277	3
3753	FBgn0052669	X	7805	7801	0.928585387	0.82757798	0.770200537	3
3755	FBgn0052681	X	3583	3571	0.643551308	0.805642231	0.786863424	3
3756	FBgn0052683	X	30901	22047	0.160422094	0.189328808	0.282059381	2
3757	FBgn0052686	X	9068	9056	0.870207613	0.88818254	0.94535504	3
3762	FBgn0267253	X	26377	15599	NA	NA	NA	1
3763	FBgn0052706	X	6518	6518	NA	NA	NA	1
3765	FBgn0052712	X	2269	2292	0.970233388	0.770930514	0.555546749	3
3766	FBgn0052713	X	26055	26078	NA	NA	NA	1
3767	FBgn0052719	X	157488	1767	-0.115927451	-0.188563581	-0.179166254	1
3768	FBgn0052726	X	104447	42780	0.082084701	0.068487948	0.094757684	2
3769	FBgn0052732	X	151187	45247	0.197521692	0.24031369	0.268830305	2
3770	FBgn0052750	X	36416	5833	0.220285793	0.322282887	0.32580844	2
3772	FBgn0052755	X	38707	13823	0.23719958	0.272121436	0.389596439	2
3773	FBgn0052756	X	34743	17787	0.665471605	0.703733311	0.561068784	3
3774	FBgn0052758	X	31137	15719	0.546351643	0.509597265	0.580887542	3
3777	FBgn0052772	X	2633	15433	1.198164705	1.518838714	1.228858328	4
3778	FBgn0052783	X	7413	30515	NA	NA	NA	1
3779	FBgn0052786	X	11608	34710	NA	NA	NA	1
3782	FBgn0052797	X	18629	6739	-0.064996678	-0.031842172	-0.005816692	1
3784	FBgn0052808	X	6634	6667	0.659644855	0.642920806	0.963253062	3
3785	FBgn0023531	X	11035	8684	0.783142766	0.877684022	0.930774247	3
3786	FBgn0052811	X	76619	12495	NA	NA	NA	1
3788	FBgn0052813	X	12074	1364	0.444084403	0.405617098	0.422722068	2
3789	FBgn0052814	X	19847	19860	NA	NA	NA	1
3791	FBgn0052816	X	79238	2237	0.094615945	0.116024477	0.162391481	2
3792	FBgn0052817	X	6727	25042	NA	NA	NA	1
3793	FBgn0052819	X	234111	13561	NA	NA	NA	1
3794	FBgn0052820	X	228133	7583	NA	NA	NA	1
3825	FBgn0053082	X	11156	11169	0.85134047	0.742801724	0.502379261	3
3826	FBgn0029756	X	1348	35378	0.816410052	0.984839902	0.965054518	3
3854	FBgn0053172	X	22220	32889	0.750599954	0.699079091	0.662355024	3
3855	FBgn0053177	X	4551	12378	0.546857106	0.745351031	0.787278603	3
3856	FBgn0053178	X	2997	13932	0.612168981	0.877893763	0.7326991	3
3857	FBgn0053181	X	57761	7791	0.08051753	0.106554501	0.090556733	2
3864	FBgn0053223	X	43608	36192	NA	NA	NA	1
3872	FBgn0053252	X	14063	14140	0.159770155	0.144820169	0.094822279	2
3910	FBgn0029874	X	7292	7294	0.61733548	0.630500789	0.669024254	3
3938	FBgn0053557	X	62890	18472	0.113559875	0.004790282	0.069018433	2
3947	FBgn0053639	X	119910	6161	0.052800295	0.049821504	0.100451275	2
4000	FBgn0047095	X	23411	17636	NA	NA	NA	1
4031	FBgn0054028	X	41366	15501	-0.023712095	-0.170677955	-0.159286708	1
4152	FBgn0085352	X	47606	19681	NA	NA	NA	1
4153	FBgn0085353	X	35904	35952	0.063927389	0.384656608	0.325653834	2
4154	FBgn0085354	X	62854	1515	0.083491673	0.110433197	0.135481013	2
4155	FBgn0085356	X	30197	30212	NA	NA	NA	1
4156	FBgn0085357	X	23791	2100	0.009550123	0.22569537	0.22921351	2
4157	FBgn0085359	X	127775	49810	0.17949114	0.187973067	0.380908771	2
4159	FBgn0085361	X	17946	17882	NA	NA	NA	1
4160	FBgn0263829	X	134777	6429	NA	NA	NA	1
4161	FBgn0085366	X	96439	34772	0.112547483	0.159659602	0.080983488	2
4182	FBgn0085430	X	14197	14181	0.701563031	0.726226309	0.763033385	3
4187	FBgn0085446	X	27068	27061	-0.058663383	-0.052118614	-0.012895261	1
4199	FBgn0250904	X	1347	22280	0.697880994	0.782552347	0.682434756	3
4208	FBgn0085478	X	8608	8590	0.635614013	0.852169083	0.813317942	3
4209	FBgn0085479	X	2008	2026	NA	NA	NA	1
4220	FBgn0024984	X	9465	1119	0.169794661	0.244789113	0.34780097	2
4231	FBgn0029714	X	7385	15864	0.668821538	0.815669061	0.761785295	3
4236	FBgn0029716	X	14090	22569	0.081351668	0.063702175	0.11125353	2
4239	FBgn0029708	X	12257	3778	0.388452941	0.239775204	0.396130153	2
4244	FBgn0029710	X	1541	6938	1.005961948	1.05729087	1.039458776	4
4260	FBgn0023540	X	11184	20012	0.666372098	0.591942138	0.672279752	3
4262	FBgn0030735	X	10035	9303	0.920795659	0.970713535	0.924915891	3
4264	FBgn0261444	X	7307	6174	NA	NA	NA	1
4270	FBgn0040397	X	60874	25420	0.032235597	0.017394428	0.08266318	2
4275	FBgn0027521	X	4401	4402	0.260799274	0.190834537	0.292878369	2
4279	FBgn0040348	X	20129	20120	0.699617123	0.779207935	0.783952779	3
4280	FBgn0040346	X	15993	15984	0.781267488	0.680431584	0.604695882	3
4281	FBgn0040342	X	7709	7700	0.826679022	0.687340836	0.660134192	3
4282	FBgn0040345	X	5454	5445	0.767876081	0.714147223	0.854871194	3
4284	FBgn0040344	X	1241	1232	1.360264958	1.626610142	1.365514211	4
4286	FBgn0024986	X	4878	4891	0.724898661	0.745294279	0.917009992	3
4303	FBgn0024989	X	157786	34833	0.163520632	0.173913516	0.176466176	2
4311	FBgn0030421	X	7944	8533	0.081937229	0.123999263	0.187631082	2
4312	FBgn0029861	X	5905	4486	0.770349472	0.992677295	0.966718156	3
4316	FBgn0029863	X	14086	5532	0.357694318	0.405413204	0.470119554	2
4320	FBgn0029867	X	22805	14847	0.605362703	0.584392219	0.581014151	3
4321	FBgn0023520	X	30513	12742	0.884566065	0.735345977	0.61768451	3
4345	FBgn0030418	X	14116	4295	0.223030941	0.151289688	0.168530228	2
4351	FBgn0029821	X	5401	1731	0.447800697	0.44279681	0.469989298	2
4354	FBgn0025624	X	549	15257	1.415042488	1.817444031	1.303185619	4
4358	FBgn0029736	X	2099	10701	1.127294691	1.052713836	1.051098715	4
4360	FBgn0025629	X	2912	12894	0.905254648	0.771901009	0.652303928	3
4363	FBgn0263830	X	49393	13290	NA	NA	NA	1
4372	FBgn0029798	X	9927	5491	0.662952296	0.787699576	0.919335572	3
4376	FBgn0029791	X	13669	16381	0.389739394	0.341078	0.486728498	2
4381	FBgn0029649	X	332499	30144	0.227845355	0.1232611	0.151452692	2
4382	FBgn0028474	X	1664	1673	1.278425456	1.476935502	1.358610972	4
4393	FBgn0025628	X	7505	7506	0.75845929	0.568510744	0.578011592	3
4400	FBgn0250862	X	28924	34626	0.115601587	0.218008333	0.236744718	2
4403	FBgn0250869	X	39039	1387	0.447197098	0.188598944	0.243875197	2
4404	FBgn0259101	X	42854	13629	0.188555346	0.25639681	0.266344665	2
4406	FBgn0259143	X	11240	547	0.356898326	0.294281315	0.235198522	2
4407	FBgn0266569	X	3522	108	NA	NA	NA	1
4410	FBgn0259149	X	14034	14010	0.251658006	0.403850292	0.304383309	2
4415	FBgn0259166	X	1511	46166	1.122523571	1.23669795	1.064230717	4
4421	FBgn0259195	X	8969	8967	NA	NA	NA	1
4423	FBgn0259196	X	28635	26106	NA	NA	NA	1
4424	FBgn0259198	X	64781	12795	NA	NA	NA	1
4429	FBgn0259223	X	48681	22790	-0.06092513	-0.035362008	-0.048400123	1
4438	FBgn0259241	X	138012	13638	0.297102615	0.296560379	0.282044282	2
4439	FBgn0259242	X	60566	9917	0.153913814	0.126534498	0.212721115	2
4441	FBgn0259677	X	149896	21548	0.498205149	0.450425327	0.405761214	2
4442	FBgn0259700	X	17493	7269	NA	NA	NA	1
4454	FBgn0259722	X	217689	54499	NA	NA	NA	1
4458	FBgn0030745	X	5141	5145	0.725300213	0.663665388	0.667025364	3
4471	FBgn0259927	X	27343	27349	0.135410937	0.029035303	0.125166735	2
4478	FBgn0259994	X	20272	661	0.264226007	0.286190911	0.334567303	2
4490	FBgn0260658	X	43127	65180	0.1759228	0.156064318	0.295132573	2
4499	FBgn0260867	X	23157	24901	NA	NA	NA	1
4500	FBgn0260868	X	24373	1437	NA	NA	NA	1
4501	FBgn0260871	X	62871	62807	NA	NA	NA	1
4508	FBgn0260971	X	41060	4385	0.321496312	0.316268983	0.406796484	2
4527	FBgn0261570	X	25011	2448	NA	NA	NA	1
4533	FBgn0261610	X	11805	11781	NA	NA	NA	1
4535	FBgn0261615	X	91948	30281	NA	NA	NA	1
4547	FBgn0261803	X	28182	41594	NA	NA	NA	1
4555	FBgn0261834	X	19350	19334	NA	NA	NA	1
4558	FBgn0261848	X	10694	10672	NA	NA	NA	1
4564	FBgn0261931	X	6980	7010	NA	NA	NA	1
4570	FBgn0025626	X	1273	1274	1.560167864	1.802455197	1.551253778	4
4596	FBgn0262101	X	39660	51045	NA	NA	NA	1
4605	FBgn0030747	X	28231	28235	0.574756422	0.569480954	0.595609671	3
4624	FBgn0262534	X	117902	52130	NA	NA	NA	1
4646	FBgn0025632	X	6984	10630	0.201443847	0.199935057	0.218768098	2
4648	FBgn0262607	X	31347	69773	NA	NA	NA	1
4649	FBgn0262608	X	114215	93678	NA	NA	NA	1
4656	FBgn0262686	X	14244	14259	NA	NA	NA	1
4663	FBgn0030455	X	46832	46846	-0.308375267	-0.547583596	-0.596371381	1
4664	FBgn0262810	X	122040	913	NA	NA	NA	1
4665	FBgn0262811	X	119697	3256	NA	NA	NA	1
4680	FBgn0262874	X	40237	60883	NA	NA	NA	1
4699	FBgn0263005	X	13842	19544	0.573818296	0.525919377	0.611524556	3
4703	FBgn0030456	X	44819	44833	0.564806586	0.820271023	0.773813825	3
4712	FBgn0263072	X	13261	9001	0.303019099	0.294009846	0.397895314	2
4722	FBgn0263216	X	95431	5468	0.04673871	0.130765314	0.018393455	2
4754	FBgn0263772	X	43697	4458	0.055840153	0.111340396	0.180278311	2
4764	FBgn0263993	X	60530	15632	NA	NA	NA	1
4765	FBgn0263994	X	96267	39081	NA	NA	NA	1
4767	FBgn0263997	X	41861	4404	NA	NA	NA	1
4772	FBgn0264090	X	91273	14833	NA	NA	NA	1
4785	FBgn0264393	X	55808	26203	NA	NA	NA	1
4786	FBgn0264395	X	35901	6296	NA	NA	NA	1
4792	FBgn0264449	X	55898	11883	NA	NA	NA	1
4799	FBgn0264502	X	48802	11182	NA	NA	NA	1
4800	FBgn0264503	X	47994	5858	NA	NA	NA	1
4815	FBgn0030432	X	6118	6119	0.459722865	0.327643694	0.27612174	2
4844	FBgn0265362	X	17207	15364	NA	NA	NA	1
4846	FBgn0265413	X	19711	19711	NA	NA	NA	1
4847	FBgn0265535	X	13188	16037	NA	NA	NA	1
4851	FBgn0265595	X	96797	7472	NA	NA	NA	1
4853	FBgn0265629	X	692	678	NA	NA	NA	1
4858	FBgn0265725	X	11482	1508	NA	NA	NA	1
4867	FBgn0266000	X	15127	2321	NA	NA	NA	1
4874	FBgn0266354	X	58874	10784	NA	NA	NA	1
4878	FBgn0266430	X	8261	8261	NA	NA	NA	1
4879	FBgn0266431	X	5179	5179	NA	NA	NA	1
4903	FBgn0029912	X	33890	7806	0.646982255	0.73746841	0.803765807	3
4904	FBgn0029914	X	38623	3073	0.510483912	0.549905573	0.500331259	3
4905	FBgn0267163	X	184844	15932	NA	NA	NA	1
4921	FBgn0029929	X	202244	92356	0.715416996	0.565716601	0.743140294	3
4929	FBgn0029932	X	217168	35753	0.069052108	0.037442914	0.158234637	2
4944	FBgn0030435	X	12	11	1.846189643	2.105010786	1.699963595	4
4947	FBgn0030776	X	49603	4658	0.61984524	0.539498343	0.523217929	3
4949	FBgn0029839	X	3229	3231	0.307069232	0.362932004	0.322967957	2
4950	FBgn0030429	X	20829	18700	-0.365627317	-0.447519299	-0.471874792	1
4956	FBgn0030778	X	48562	5699	0.310880548	0.317768005	0.359516183	2
4982	FBgn0027546	X	84117	14175	0.142721181	0.242696542	0.360618471	2
4983	FBgn0030790	X	3439	3413	1.225830039	1.075247698	1.069143474	4
4996	FBgn0030796	X	20727	20753	0.277300854	0.231641469	0.358541175	2
5006	FBgn0030799	X	570	493	1.527858211	1.565034637	1.221132605	4
5007	FBgn0030803	X	5135	5212	0.552389388	0.538472358	0.58749301	3
5022	FBgn0030814	X	5627	5625	0.11669586	0.38571376	0.284485358	2
5033	FBgn0030817	X	21434	6431	0.449701777	0.375414209	0.471745305	2
5038	FBgn0260748	X	15634	13534	0.739408778	0.658354763	0.615684893	3
5059	FBgn0029747	X	105296	3824	-0.308538533	-0.254614018	-0.149463674	1
5087	FBgn0030828	X	23140	23155	0.083148728	0.153658384	0.186275261	2
5107	FBgn0040383	X	7826	7834	0.5712827	0.584334009	0.580609676	3
5112	FBgn0040382	X	1593	1601	1.248765417	1.409607007	1.09499699	4
5171	FBgn0030603	X	4182	4206	1.173733522	1.201882196	1.028510805	4
5237	FBgn0030855	X	8187	8164	1.328889757	1.291523803	1.328575943	4
5278	FBgn0029835	X	25032	17374	0.102453438	0.144832347	0.254083339	2
5289	FBgn0029831	X	78441	9395	0.216613168	0.245836023	0.186349115	2
5300	FBgn0030912	X	57051	4880	0.177929276	0.091214718	0.161554728	2
5307	FBgn0029826	X	36910	15620	0.343633941	0.482230266	0.351113814	2
5309	FBgn0029827	X	41031	11499	0.027904023	0.170721476	0.161984456	2
5314	FBgn0029828	X	44682	7848	0.110313209	0.150701039	0.049852854	2
5320	FBgn0030914	X	14005	19384	0.408898638	0.205191822	0.425108772	2
5323	FBgn0030913	X	35135	1746	0.036761915	0.055858399	0.12174293	2
5348	FBgn0030631	X	99709	4979	0.975993199	0.786210914	0.843279788	3
5364	FBgn0030640	X	17463	11367	NA	NA	NA	1
5367	FBgn0030641	X	17463	11367	NA	NA	NA	1
5369	FBgn0030645	X	12328	12328	0.881268452	0.64091336	0.716241997	3
5372	FBgn0030647	X	5933	5933	-0.035303849	-0.13514636	-0.225624502	1
5379	FBgn0030648	X	346	346	1.307442827	1.377226259	1.040630903	4
5387	FBgn0030870	X	11723	11739	0.178299348	0.240293131	0.279310144	2
5408	FBgn0030933	X	18169	18178	0.417548838	0.386214255	0.444299762	2
5421	FBgn0030943	X	4309	5653	0.836236173	0.747519811	0.743924038	3
5437	FBgn0030944	X	3224	4568	0.695005725	0.751842796	0.724262485	3
5444	FBgn0030946	X	820	851	1.054154073	1.488347189	1.090861945	4
5455	FBgn0030947	X	6793	6824	0.156483892	0.214832572	0.193034503	2
5476	FBgn0030878	X	6001	5996	0.971813575	0.95783894	0.914225118	3
5494	FBgn0030884	X	9007	948	0.37793525	0.295218694	0.423325943	2
5498	FBgn0029737	X	5425	7375	0.670569398	0.850878451	0.857882055	3
5524	FBgn0030085	X	5279	5279	NA	NA	NA	1
5530	FBgn0029722	X	1032	21899	1.227438517	1.426625161	1.100605972	4
5536	FBgn0030961	X	19274	19257	0.281103515	0.314487	0.357229806	2
5538	FBgn0030091	X	189	199	1.138633617	1.17477537	1.17745656	4
5547	FBgn0030963	X	17837	17843	0.671631716	0.76423699	0.768095991	3
5576	FBgn0030892	X	4331	37071	0.827556099	0.873549054	0.800563686	3
5586	FBgn0030081	X	14179	14179	0.621100932	0.643975368	0.617340683	3
5596	FBgn0030966	X	1717	1723	1.019911159	1.132795693	1.059614838	4
5609	FBgn0030970	X	13292	13286	0.797399489	0.897317453	0.919327913	3
5613	FBgn0030973	X	1523	1507	1.230416339	1.558162123	1.353298063	4
5620	FBgn0030974	X	3098	1224	0.768177891	0.907114984	0.909247886	3
5629	FBgn0030976	X	17917	13595	0.076174285	0.013965194	0.118372259	2
5637	FBgn0030980	X	118243	40278	0.214343216	0.325102475	0.395708471	2
5643	FBgn0030982	X	113450	35485	-0.241537223	-0.084792582	-0.132508368	1
5668	FBgn0030890	X	10437	30965	0.54010844	0.605032901	0.605967261	3
5722	FBgn0030883	X	20173	12114	1.184196115	1.046368632	1.230629411	4
5743	FBgn0030653	X	14603	14601	0.372872532	0.233943757	0.447159757	2
5744	FBgn0030658	X	5253	5251	0.754642267	0.837203965	0.952407103	3
5749	FBgn0031001	X	31867	7705	0.256516465	0.271601573	0.317317557	2
5752	FBgn0031003	X	28677	2159	0.634955376	0.658618025	0.533113047	3
5759	FBgn0030995	X	3566	3585	0.733853609	0.662799738	0.666591415	3
5776	FBgn0030997	X	2619	2600	1.148793912	1.19978267	1.102337696	4
5786	FBgn0031008	X	5328	5351	0.836972185	0.825403162	0.800909174	3
5793	FBgn0031011	X	16593	10827	0.297954683	0.350512627	0.424063543	2
5799	FBgn0031012	X	31523	4103	0.378192518	0.316461247	0.456352638	2
5811	FBgn0030660	X	80	78	1.615350757	1.839603739	1.423781917	4
5816	FBgn0030668	X	31971	11786	0.427973526	0.369364228	0.400773248	2
5819	FBgn0030671	X	25770	5585	0.814401573	0.709235761	0.756014094	3
5822	FBgn0030871	X	3966	3982	0.990931759	0.868349326	0.559150173	3
5835	FBgn0030674	X	8454	8464	1.048207119	1.156804358	1.19956063	4
5853	FBgn0030683	X	1347	19706	0.629373776	0.56256292	0.907128602	3
5858	FBgn0030684	X	7938	26297	0.623007817	0.768552664	0.950547395	3
5862	FBgn0030854	X	10962	10939	0.812767057	0.81432683	0.610418448	3
5916	FBgn0030696	X	9237	6038	0.351579914	0.371790515	0.484329348	2
5934	FBgn0030697	X	4741	15831	0.127687765	0.164665572	0.100416061	2
5935	FBgn0030841	X	155578	33813	-0.058550746	-0.07388083	-0.006814698	1
5937	FBgn0030699	X	11413	22503	0.642164436	0.757298261	0.572624566	3
5941	FBgn0027602	X	131862	34200	0.330735797	0.313360925	0.409421405	2
5951	FBgn0030836	X	4022	15407	NA	NA	NA	1
6004	FBgn0030833	X	43110	49555	0.630379803	0.673320808	0.754329772	3
6005	FBgn0030707	X	40477	24736	0.013159807	0.152120225	0.080395687	2
6007	FBgn0030710	X	53851	5229	0.7607518	0.712473735	0.622431761	3
6012	FBgn0030720	X	1743	1759	1.013084547	1.23415773	1.224765725	4
6013	FBgn0030680	X	1153	13042	1.339125581	1.319427206	1.150150091	4
6014	FBgn0030815	X	7275	7273	0.141478424	0.202604389	0.195772149	2
6017	FBgn0030725	X	2982	693	0.294229413	0.435075691	0.468022189	2
6020	FBgn0030693	X	6140	9339	0.806067428	0.937002994	0.686507337	3
6039	FBgn0030614	X	9331	26260	-0.126836466	-0.010853695	-0.120034947	1
6041	FBgn0030617	X	65162	7976	0.331891838	0.376665926	0.448622919	2
6049	FBgn0030629	X	106059	11329	NA	NA	NA	1
6051	FBgn0030791	X	437	463	1.341320049	1.352271309	1.194154614	4
6059	FBgn0030716	X	16159	16143	0.32633133	0.298147742	0.372369191	2
6069	FBgn0030659	X	2382	2380	0.683705472	0.748794032	0.700660911	3
6070	FBgn0030662	X	5127	5129	0.737045427	0.838200567	0.729550371	3
6086	FBgn0030672	X	22563	2378	0.674086055	0.692690327	0.845175775	3
6107	FBgn0030332	X	28645	22313	0.111756013	0.269571183	0.359045548	2
6121	FBgn0030562	X	56164	11509	-0.287709738	-0.35349046	-0.283232112	1
6124	FBgn0030569	X	108857	15602	0.063510077	0.013111796	0.100077957	2
6125	FBgn0030574	X	8552	8546	0.410878261	0.487263039	0.499280615	2
6145	FBgn0030598	X	92838	11617	-0.337254976	-0.303395978	-0.388958325	1
6149	FBgn0030593	X	75162	12964	0.177637573	0.185636765	0.265394743	2
6150	FBgn0030592	X	62887	689	0.345676207	0.317723273	0.416179439	2
6152	FBgn0030590	X	38551	23647	-0.039005467	-0.044911843	-0.031403395	1
6153	FBgn0030589	X	26810	26834	0.326975357	0.334393322	0.400087472	2
6163	FBgn0031085	X	27212	27195	-0.465457743	-0.443073597	-0.468793292	1
6164	FBgn0031089	X	7370	7306	0.444373651	0.378153958	0.462050187	2
6165	FBgn0031092	X	8187	8251	0.708789574	0.634401117	0.747075393	3
6167	FBgn0031093	X	9822	9025	0.694433492	0.586736986	0.622932679	3
6174	FBgn0030787	X	12308	5568	0.607902328	0.634963908	0.755936291	3
6187	FBgn0029939	X	98392	15142	0.339867938	0.345082144	0.417888381	2
6188	FBgn0029950	X	99334	37667	0.065010506	0.214995164	0.121474623	2
6195	FBgn0030773	X	44585	9676	NA	NA	NA	1
6198	FBgn0030158	X	3623	3599	0.011803138	0.000683543	0.037413204	2
6199	FBgn0030159	X	6232	6208	0.356476727	0.389810765	0.356981085	2
6208	FBgn0030768	X	953	950	1.345495792	1.294757163	1.235106175	4
6224	FBgn0030763	X	3689	3692	0.521294022	0.634924199	0.603371149	3
6225	FBgn0030761	X	2819	10835	0.740505886	0.825684833	0.80183175	3
6230	FBgn0030222	X	27264	4934	0.006877059	0.046904856	0.068798173	2
6248	FBgn0030757	X	3817	10094	0.606086285	0.586993496	0.587515315	3
6249	FBgn0030756	X	8637	5274	0.14454551	0.154509983	0.190707471	2
6251	FBgn0030738	X	1453	1452	1.081117138	1.041253618	1.009661958	4
6253	FBgn0030742	X	9172	3138	0.511264778	0.732641934	0.549907679	3
6262	FBgn0030514	X	16024	10844	0.657012979	0.772958721	0.817775102	3
6264	FBgn0030752	X	3301	18781	1.097178033	1.342466356	1.281445317	4
6275	FBgn0030744	X	1582	1586	1.117937696	1.289055712	1.328265788	4
6278	FBgn0263258	X	20470	30043	0.264963636	0.196287202	0.35731965	2
6281	FBgn0000319	X	3016	8074	0.901849864	0.94343629	0.765925566	3
6282	FBgn0260747	X	4965	4961	0.707951468	0.697278016	0.755471683	3
6297	FBgn0029504	X	4952	969	0.790265603	0.949963541	0.935359176	3
6310	FBgn0029709	X	3397	5082	0.828045476	0.663230837	0.842343644	3
6313	FBgn0043001	X	5651	6667	NA	NA	NA	1
6322	FBgn0263132	X	38695	26097	-0.049257378	-0.112311473	-0.119627517	1
6334	FBgn0000316	X	215818	56370	NA	NA	NA	1
6342	FBgn0015024	X	4796	1815	1.244345912	1.2126153	1.098948834	4
6346	FBgn0000259	X	656	624	1.422440711	1.507273511	1.197130604	4
6370	FBgn0000330	X	197871	91931	0.330199802	0.39381322	0.312899298	2
6380	FBgn0263257	X	33659	5893	0.112816518	0.133211187	0.172797248	2
6403	FBgn0000346	X	2745	2750	0.607723451	0.693006555	0.6992306	3
6413	FBgn0261573	X	15983	3160	NA	NA	NA	1
6417	FBgn0267967	X	14910	14887	NA	NA	NA	1
6418	FBgn0030028	X	22094	4840	0.16989648	0.069040397	0.12497273	2
6429	FBgn0031066	X	787	1123	NA	NA	NA	1
6439	FBgn0014464	X	40808	38992	0.120128333	0.148711616	0.257061062	2
6440	FBgn0014465	X	43775	36025	0.066333806	0.055014125	0.072332883	2
6441	FBgn0014466	X	46539	33261	-0.189420761	-0.294989686	-0.067989594	1
6447	FBgn0030394	X	28470	9935	0.105803242	0.205773603	0.151746122	2
6448	FBgn0030398	X	48690	2684	0.107692882	0.051923958	0.140836422	2
6449	FBgn0030494	X	119899	3912	0.033751953	0.360559255	0.25237751	2
6471	FBgn0029811	X	16141	16136	0.128048718	0.065698532	0.300511451	2
6521	FBgn0040928	X	6632	35	0.198637116	0.388563124	0.316451982	2
6525	FBgn0029526	X	7956	26271	NA	NA	NA	1
6528	FBgn0029523	X	5194	23509	NA	NA	NA	1
6557	FBgn0052496	X	27749	13286	NA	NA	NA	1
6559	FBgn0052582	X	1508	12598	0.483517496	0.189623777	0.25802096	2
6560	FBgn0052652	X	48140	5506	-0.225641165	-0.34259275	-0.191683189	1
6561	FBgn0052657	X	64209	3078	NA	NA	NA	1
6562	FBgn0040859	X	68524	1237	NA	NA	NA	1
6563	FBgn0030356	X	2662	2677	NA	NA	NA	1
6564	FBgn0052690	X	20035	8904	0.145738683	0.057113763	0.183443515	2
6565	FBgn0047092	X	140494	40921	NA	NA	NA	1
6566	FBgn0052733	X	140368	34428	NA	NA	NA	1
6567	FBgn0052745	X	943	951	NA	NA	NA	1
6568	FBgn0052773	X	45574	36600	0.654413085	0.692751525	0.594789799	3
6571	FBgn0053221	X	2598	17257	NA	NA	NA	1
6572	FBgn0053222	X	3011	59681	NA	NA	NA	1
6579	FBgn0053963	X	9113	6132	NA	NA	NA	1
6584	FBgn0054052	X	21563	10618	NA	NA	NA	1
6593	FBgn0058469	X	350290	78102	NA	NA	NA	1
6604	FBgn0259993	X	853	845	NA	NA	NA	1
6613	FBgn0261522	X	1998	2000	NA	NA	NA	1
6619	FBgn0261835	X	4793	4794	NA	NA	NA	1
6623	FBgn0261927	X	7465	10177	NA	NA	NA	1
6627	FBgn0262108	X	8823	9005	NA	NA	NA	1
6642	FBgn0262687	X	1513	1528	NA	NA	NA	1
6650	FBgn0262828	X	130257	64255	NA	NA	NA	1
6661	FBgn0262945	X	43187	39659	NA	NA	NA	1
6665	FBgn0262967	X	170080	24432	NA	NA	NA	1
6670	FBgn0262979	X	16958	2254	NA	NA	NA	1
6671	FBgn0262991	X	66737	30463	NA	NA	NA	1
6681	FBgn0263215	X	18440	38465	NA	NA	NA	1
6697	FBgn0263415	X	64333	31762	NA	NA	NA	1
6704	FBgn0263457	X	83100	8353	NA	NA	NA	1
6707	FBgn0263503	X	48758	28806	NA	NA	NA	1
6708	FBgn0263504	X	20637	46305	NA	NA	NA	1
6709	FBgn0263507	X	53154	45403	NA	NA	NA	1
6722	FBgn0263628	X	22336	13990	NA	NA	NA	1
6730	FBgn0263665	X	137654	9306	NA	NA	NA	1
6739	FBgn0263769	X	4745	28644	NA	NA	NA	1
6755	FBgn0264268	X	6600	6677	NA	NA	NA	1
6769	FBgn0264380	X	54897	48873	NA	NA	NA	1
6770	FBgn0264381	X	15182	6372	NA	NA	NA	1
6771	FBgn0264384	X	83170	11614	NA	NA	NA	1
6772	FBgn0264385	X	184636	78696	NA	NA	NA	1
6773	FBgn0264390	X	238404	10837	NA	NA	NA	1
6774	FBgn0264394	X	33859	4254	NA	NA	NA	1
6781	FBgn0264445	X	320904	48716	NA	NA	NA	1
6782	FBgn0264446	X	1319	14516	NA	NA	NA	1
6795	FBgn0264500	X	14471	14468	NA	NA	NA	1
6798	FBgn0264507	X	210030	62158	NA	NA	NA	1
6821	FBgn0264674	X	34337	1572	NA	NA	NA	1
6822	FBgn0264675	X	56625	10662	NA	NA	NA	1
6823	FBgn0264676	X	45425	21862	NA	NA	NA	1
6824	FBgn0264677	X	20999	20996	NA	NA	NA	1
6825	FBgn0264678	X	8174	4035	NA	NA	NA	1
6861	FBgn0264862	X	9269	9295	NA	NA	NA	1
6862	FBgn0264863	X	4641	24584	NA	NA	NA	1
6882	FBgn0264940	X	229923	114924	NA	NA	NA	1
6883	FBgn0264942	X	14334	4542	NA	NA	NA	1
6886	FBgn0264955	X	27432	409	NA	NA	NA	1
6888	FBgn0264960	X	17351	17377	NA	NA	NA	1
6967	FBgn0265428	X	5516	5515	NA	NA	NA	1
6972	FBgn0265453	X	36711	18030	NA	NA	NA	1
6973	FBgn0265457	X	2095	2109	NA	NA	NA	1
6983	FBgn0265532	X	6310	9496	NA	NA	NA	1
6984	FBgn0265533	X	4327	7526	NA	NA	NA	1
6985	FBgn0265534	X	6687	3488	NA	NA	NA	1
6996	FBgn0265596	X	52377	3126	NA	NA	NA	1
6997	FBgn0265611	X	149540	14143	NA	NA	NA	1
6998	FBgn0265613	X	6418	6415	NA	NA	NA	1
7009	FBgn0265663	X	35767	7728	NA	NA	NA	1
7010	FBgn0265664	X	19339	16495	NA	NA	NA	1
7014	FBgn0265691	X	79657	9715	NA	NA	NA	1
7015	FBgn0265692	X	69406	491	NA	NA	NA	1
7017	FBgn0265705	X	21987	4338	NA	NA	NA	1
7019	FBgn0265710	X	3901	3891	NA	NA	NA	1
7022	FBgn0265717	X	27633	17813	NA	NA	NA	1
7051	FBgn0265830	X	7895	764	NA	NA	NA	1
7052	FBgn0265831	X	773	764	NA	NA	NA	1
7053	FBgn0265832	X	6471	3139	NA	NA	NA	1
7062	FBgn0265865	X	59169	1327	NA	NA	NA	1
7063	FBgn0265868	X	1979	1975	NA	NA	NA	1
7066	FBgn0265873	X	7043	9886	NA	NA	NA	1
7071	FBgn0265901	X	588	8934	NA	NA	NA	1
7078	FBgn0265919	X	24343	11770	NA	NA	NA	1
7095	FBgn0265966	X	80358	3357	NA	NA	NA	1
7096	FBgn0265967	X	24607	24684	NA	NA	NA	1
7103	FBgn0265987	X	15315	659	NA	NA	NA	1
7107	FBgn0266005	X	24960	7773	NA	NA	NA	1
7121	FBgn0266051	X	172	184	NA	NA	NA	1
7122	FBgn0266052	X	31859	4339	NA	NA	NA	1
7128	FBgn0266094	X	99143	18230	NA	NA	NA	1
7129	FBgn0266095	X	2375	2370	NA	NA	NA	1
7130	FBgn0266096	X	65722	1430	NA	NA	NA	1
7131	FBgn0266097	X	112505	1220	NA	NA	NA	1
7132	FBgn0266102	X	8392	2937	NA	NA	NA	1
7133	FBgn0266115	X	15527	15510	NA	NA	NA	1
7144	FBgn0266179	X	45794	4287	NA	NA	NA	1
7145	FBgn0266180	X	151623	2780	NA	NA	NA	1
7146	FBgn0266182	X	10838	12847	NA	NA	NA	1
7147	FBgn0266183	X	24008	17316	NA	NA	NA	1
7148	FBgn0266197	X	25887	44202	NA	NA	NA	1
7149	FBgn0266199	X	63422	9406	NA	NA	NA	1
7150	FBgn0266200	X	66553	43096	NA	NA	NA	1
7179	FBgn0266262	X	48240	27703	NA	NA	NA	1
7180	FBgn0266275	X	3235	13694	NA	NA	NA	1
7181	FBgn0266279	X	64995	44654	NA	NA	NA	1
7182	FBgn0266281	X	3335	3327	NA	NA	NA	1
7197	FBgn0266348	X	191832	107579	NA	NA	NA	1
7198	FBgn0266349	X	112080	9039	NA	NA	NA	1
7199	FBgn0266351	X	44155	21058	NA	NA	NA	1
7203	FBgn0266361	X	304	303	NA	NA	NA	1
7204	FBgn0266376	X	8878	13758	NA	NA	NA	1
7221	FBgn0266457	X	122886	28539	NA	NA	NA	1
7222	FBgn0266549	X	87	10070	NA	NA	NA	1
7274	FBgn0267495	X	25987	13389	NA	NA	NA	1
7396	FBgn0267021	X	2460	4204	NA	NA	NA	1
7402	FBgn0267029	X	331304	59116	NA	NA	NA	1
7403	FBgn0267030	X	2564	19809	NA	NA	NA	1
7404	FBgn0267034	X	14847	14846	NA	NA	NA	1
7405	FBgn0267035	X	4237	12583	NA	NA	NA	1
7406	FBgn0267036	X	2002	2017	NA	NA	NA	1
7407	FBgn0267037	X	16329	6773	NA	NA	NA	1
7408	FBgn0267040	X	14084	14034	NA	NA	NA	1
7409	FBgn0267041	X	2165	2166	NA	NA	NA	1
7410	FBgn0267057	X	4562	4898	NA	NA	NA	1
7411	FBgn0267058	X	50415	12268	NA	NA	NA	1
7412	FBgn0267060	X	56437	58181	NA	NA	NA	1
7413	FBgn0267061	X	57654	59398	NA	NA	NA	1
7414	FBgn0267062	X	43176	35671	NA	NA	NA	1
7415	FBgn0267070	X	11873	11904	NA	NA	NA	1
7416	FBgn0267073	X	13590	10746	NA	NA	NA	1
7417	FBgn0267076	X	5657	5666	NA	NA	NA	1
7418	FBgn0267078	X	41380	32018	NA	NA	NA	1
7419	FBgn0267079	X	38601	18416	NA	NA	NA	1
7420	FBgn0267080	X	37218	17033	NA	NA	NA	1
7421	FBgn0267081	X	586	3298	NA	NA	NA	1
7422	FBgn0267083	X	22878	22862	NA	NA	NA	1
7423	FBgn0267086	X	297	305	NA	NA	NA	1
7424	FBgn0267087	X	49583	4685	NA	NA	NA	1
7425	FBgn0267089	X	126719	65052	NA	NA	NA	1
7426	FBgn0267091	X	2944	2934	NA	NA	NA	1
7427	FBgn0267100	X	8176	28497	NA	NA	NA	1
7428	FBgn0267102	X	16827	32748	NA	NA	NA	1
7429	FBgn0267103	X	21745	27830	NA	NA	NA	1
7455	FBgn0267162	X	957	8479	NA	NA	NA	1
7456	FBgn0267165	X	22472	68460	NA	NA	NA	1
7457	FBgn0267166	X	23987	69975	NA	NA	NA	1
7458	FBgn0267170	X	168536	98	NA	NA	NA	1
7459	FBgn0267175	X	3725	3747	NA	NA	NA	1
7460	FBgn0267176	X	25903	16083	NA	NA	NA	1
7461	FBgn0267177	X	26705	16885	NA	NA	NA	1
7462	FBgn0267178	X	6908	13117	NA	NA	NA	1
7463	FBgn0267180	X	527	535	NA	NA	NA	1
7464	FBgn0267181	X	11575	14196	NA	NA	NA	1
7465	FBgn0267185	X	1785	1784	NA	NA	NA	1
7466	FBgn0267186	X	4284	1369	NA	NA	NA	1
7467	FBgn0267187	X	857	848	NA	NA	NA	1
7468	FBgn0267189	X	6414	6436	NA	NA	NA	1
7479	FBgn0267228	X	21040	4174	NA	NA	NA	1
7507	FBgn0029920	X	138684	32744	NA	NA	NA	1
7676	FBgn0267868	X	47843	27306	NA	NA	NA	1
7689	FBgn0267965	X	153221	28194	NA	NA	NA	1
7690	FBgn0267970	X	74753	10629	NA	NA	NA	1
7706	FBgn0030958	X	4067	4084	NA	NA	NA	1
7710	FBgn0025864	X	27844	3841	0.785057697	0.963551179	0.952801344	3
7716	FBgn0265784	X	2599	29807	NA	NA	NA	1
7718	FBgn0021738	X	3498	14276	0.410883346	0.207824914	0.186223297	2
7722	FBgn0000376	X	1921	7601	1.868944651	1.944750698	1.69877793	4
7736	FBgn0024994	X	16616	16615	0.529149006	0.572404187	0.684929201	3
7751	FBgn0000382	X	16942	8889	0.725680353	0.754918554	0.680631993	3
7752	FBgn0004198	X	41806	16666	0.252439959	0.225757137	0.282670432	2
7761	FBgn0062413	X	4242	4208	0.840248463	0.8546981	0.687551988	3
7767	FBgn0052702	X	8543	11778	0.859477376	0.897968351	0.957819686	3
7787	FBgn0010315	X	25470	25469	0.759684654	0.769769547	0.912956875	3
7803	FBgn0010383	X	36271	36302	0.239076565	0.275758456	0.414979297	2
7815	FBgn0030367	X	7365	19683	NA	NA	NA	1
7824	FBgn0030369	X	10713	23031	NA	NA	NA	1
7832	FBgn0015036	X	1098	7248	1.680854374	1.582985926	1.30187087	4
7841	FBgn0010019	X	4693	13622	0.258961481	0.391332551	0.49387065	2
7842	FBgn0030304	X	23151	2630	0.294405846	0.153791376	0.306703767	2
7845	FBgn0030615	X	28503	28683	0.180693831	0.136769891	0.052646056	2
7868	FBgn0031126	X	137333	31301	0.614707403	0.520651079	0.610117372	3
7949	FBgn0028969	X	20519	20535	1.503665648	1.908643879	1.427455031	4
7952	FBgn0030802	X	3415	3492	0.772071972	0.584768931	0.789728301	3
7968	FBgn0026085	X	13489	5398	0.976529811	0.865153727	0.657355244	3
7977	FBgn0283476	X	22471	18931	NA	NA	NA	1
7983	FBgn0011761	X	16711	50741	0.329903739	0.218976586	0.071665173	2
8003	FBgn0024807	X	242087	21537	0.913797477	0.816715657	0.766707256	3
8005	FBgn0052791	X	56958	4274	0.148963117	0.116966831	0.239828974	2
8007	FBgn0259245	X	54541	53737	-0.172898914	-0.146908712	-0.100778472	1
8017	FBgn0000459	X	60500	24847	0.236544017	0.201620232	0.388478684	2
8026	FBgn0001624	X	7849	7841	0.786179101	0.676714182	0.719756544	3
8028	FBgn0030276	X	4739	43706	1.067316199	1.174504732	1.183407705	4
8029	FBgn0040467	X	13994	5132	0.366118636	0.370825923	0.359966373	2
8039	FBgn0030477	X	20293	20302	0.262641728	0.051543233	0.365931529	2
8071	FBgn0043903	X	9580	3274	0.831177536	0.928616473	0.791680874	3
8075	FBgn0053517	X	8999	8982	-0.078248938	-0.037421701	-0.005625497	1
8094	FBgn0029974	X	9136	53556	0.166322004	0.11509492	0.247571041	2
8098	FBgn0030723	X	14488	16777	0.290192544	0.34904455	0.248523752	2
8115	FBgn0052666	X	56159	261	0.359707241	0.340180376	0.288262176	2
8117	FBgn0260006	X	45113	12073	0.121920065	0.171382872	0.223187238	2
8119	FBgn0020381	X	1446	12775	0.833192658	0.962424375	0.722761227	3
8150	FBgn0278608	X	16692	4382	NA	NA	NA	1
8154	FBgn0262730	X	1072	1058	1.536540357	1.597454804	1.457123408	4
8163	FBgn0000520	X	3437	39	1.073702039	1.180042693	1.011027122	4
8164	FBgn0000524	X	1617	546	1.560366845	1.757183418	1.521941641	4
8165	FBgn0004511	X	18401	12069	0.261624063	0.294577612	0.369339782	2
8187	FBgn0000617	X	5235	5251	0.877454149	0.723399909	0.731462159	3
8188	FBgn0000618	X	3880	3287	0.798724187	0.962572975	0.719192153	3
8190	FBgn0087008	X	7809	5980	0.746547331	0.777664299	0.797268804	3
8201	FBgn0000535	X	69431	1959	0.230899394	0.108417782	0.137998539	2
8203	FBgn0000536	X	7799	8713	0.499931731	0.311442483	0.188071437	2
8204	FBgn0261954	X	7216	7215	NA	NA	NA	1
8210	FBgn0266572	X	910	19225	NA	NA	NA	1
8213	FBgn0000542	X	26660	11192	0.089195644	0.126480957	0.07492617	2
8224	FBgn0023511	X	2066	11131	1.620597118	1.515978169	1.274902796	4
8238	FBgn0030691	X	18960	22159	0.241462018	0.305694929	0.407243064	2
8240	FBgn0029849	X	10666	10652	0.87199148	0.549525051	0.712014357	3
8244	FBgn0001404	X	5195	5501	1.064605694	1.188698969	1.221164356	4
8256	FBgn0261609	X	2795	12685	NA	NA	NA	1
8258	FBgn0024996	X	13710	13709	0.789858906	0.906315797	0.794600964	3
8288	FBgn0262734	X	376	6951	0.691096348	0.799405162	0.738432464	3
8290	FBgn0030719	X	7123	7107	0.634089293	0.615046889	0.799744518	3
8304	FBgn0260400	X	43341	32816	0.734719157	0.813182152	0.712314591	3
8341	FBgn0030597	X	89244	15211	0.240793993	0.158992673	0.295545339	2
8353	FBgn0052703	X	9328	3611	0.130186959	0.184307501	0.27815792	2
8357	FBgn0023506	X	31235	31258	0.427103587	0.281400847	0.350908485	2
8380	FBgn0000611	X	2126	2110	0.703186126	0.785677387	0.777547182	3
8391	FBgn0262111	X	28891	40276	NA	NA	NA	1
8422	FBgn0030555	X	3594	41061	0.83160592	0.938238344	0.79089641	3
8429	FBgn0031086	X	67224	67207	-0.231540217	-0.334426416	-0.246503913	1
8430	FBgn0264954	X	5818	25673	NA	NA	NA	1
8441	FBgn0030090	X	16468	835	0.457670313	0.411408128	0.425300701	2
8448	FBgn0030449	X	17614	23316	0.0270934	0.071851733	0.101842487	2
8451	FBgn0030092	X	3571	3581	0.833677793	0.866253966	0.9453915	3
8463	FBgn0024238	X	7972	3413	0.793944222	0.978185654	0.808831556	3
8477	FBgn0267704	X	325926	52863	NA	NA	NA	1
8480	FBgn0000709	X	9884	9932	1.082826191	1.215931383	1.249128148	4
8483	FBgn0264078	X	58127	4071	NA	NA	NA	1
8485	FBgn0000711	X	15304	12708	0.428191225	0.423336971	0.314270509	2
8491	FBgn0086675	X	22948	4331	0.081364874	0.162078984	0.096598627	2
8511	FBgn0029769	X	79254	18892	0.043637038	0.000245664	0.219619487	2
8519	FBgn0000810	X	12130	11193	0.92036326	0.911207337	0.893500877	3
8521	FBgn0004650	X	48829	11439	0.360263836	0.351761857	0.380407884	2
8522	FBgn0000927	X	6327	807	0.614209824	0.530069603	0.796563343	3
8523	FBgn0000928	X	3209	3210	0.662585869	0.59248038	0.716611729	3
8531	FBgn0001079	X	4960	4991	0.644426731	0.60643616	0.646978729	3
8538	FBgn0004598	X	4415	4411	0.958181848	0.978856731	0.938256177	3
8550	FBgn0027343	X	14724	2674	0.678992367	0.571642251	0.623513639	3
8553	FBgn0262699	X	11136	11094	0.901806745	0.751157054	0.528501211	3
8556	FBgn0001087	X	4638	542	0.911276524	0.936327238	0.930871274	3
8558	FBgn0040372	X	222575	49613	1.108557602	1.069121829	1.21041195	4
8574	FBgn0030930	X	1847	1856	1.756988188	1.955454796	1.550126189	4
8588	FBgn0001092	X	6921	13877	0.66032908	0.733113358	0.770917707	3
8593	FBgn0029667	X	15442	9597	0.132771723	0.115893422	0.377779884	2
8603	FBgn0001105	X	2486	19635	1.828542906	2.084515506	1.496286923	4
8614	FBgn0261703	X	138884	17765	NA	NA	NA	1
8617	FBgn0040319	X	21210	18146	0.392141008	0.408493387	0.471144539	2
8623	FBgn0030289	X	14586	4654	0.549221708	0.634542624	0.803057593	3
8624	FBgn0027588	X	217498	3052	NA	NA	NA	1
8626	FBgn0000808	X	24490	19347	0.753271174	0.657605592	0.585056674	3
8643	FBgn0030141	X	20419	20449	0.922549143	0.63793608	0.814610328	3
8646	FBgn0030932	X	13523	13532	0.424079958	0.27496264	0.450276411	2
8650	FBgn0030013	X	9256	23437	0.751858331	0.591727949	0.670580795	3
8662	FBgn0066114	X	4218	5116	0.797804051	0.707242859	0.716102402	3
8693	FBgn0027287	X	12218	14227	0.482920776	0.417095103	0.458199283	2
8707	FBgn0027528	X	58762	11837	0.253607201	0.24414711	0.272462487	2
8727	FBgn0030297	X	14917	14925	0.377888419	0.409727873	0.339419004	2
8737	FBgn0265139	X	9318	9285	NA	NA	NA	1
8764	FBgn0030108	X	27227	27247	0.209915969	0.32452348	0.223010882	2
8775	FBgn0030685	X	7099	25458	0.848308693	0.824563966	0.880613665	3
8800	FBgn0001145	X	28945	23040	0.27024337	0.291864843	0.295418049	2
8804	FBgn0030882	X	26186	8291	NA	NA	NA	1
8835	FBgn0031117	X	2285	13161	0.8116676	0.880334675	0.591602388	3
8840	FBgn0010391	X	17082	12143	0.769730485	0.744898249	0.713947484	3
8871	FBgn0030925	X	13802	13793	0.280236363	0.257761301	0.275407371	2
8882	FBgn0026428	X	110469	10650	0.904400131	0.931181646	0.882956071	3
8886	FBgn0029977	X	22465	40227	0.788089126	0.819723344	0.665200593	3
8889	FBgn0030437	X	42950	10480	0.0886018	0.043257677	0.054457567	2
8895	FBgn0010303	X	4220	347	1.164572726	1.33551906	1.039422579	4
8899	FBgn0030899	X	106239	1844	0.125128978	0.043798682	0.22370882	2
8917	FBgn0030900	X	111550	2193	0.138615734	0.112262722	0.154719524	2
8918	FBgn0260484	X	500	19355	NA	NA	NA	1
8924	FBgn0029676	X	560	10218	NA	NA	NA	1
8925	FBgn0022786	X	1121	18091	1.796279053	1.900222966	1.451710317	4
8933	FBgn0030600	X	15381	12851	0.806104114	0.841669768	0.832174862	3
8934	FBgn0263220	X	23537	826	0.257866778	0.289916661	0.285694938	2
8936	FBgn0001565	X	1347	543	1.041638029	1.296664342	1.180040616	4
8938	FBgn0011277	X	38279	10141	0.229250462	0.258052273	0.314982103	2
8947	FBgn0001206	X	4767	4758	0.668411125	0.693286026	0.627216718	3
8949	FBgn0025639	X	2046	2044	1.299000995	1.517976736	1.103272984	4
8962	FBgn0266710	X	109927	36529	NA	NA	NA	1
8967	FBgn0004864	X	3675	3709	0.965380618	0.997548555	0.996504979	3
8973	FBgn0030301	X	12	12	2.14575991	2.564333905	2.04286049	4
8986	FBgn0264562	X	50021	1609	NA	NA	NA	1
8998	FBgn0031005	X	22762	2263	0.344654812	0.363819808	0.320816899	2
9003	FBgn0001218	X	8002	7970	0.659417179	0.717473182	0.648230779	3
9012	FBgn0015245	X	34669	5444	0.59940407	0.673033927	0.678581836	3
9036	FBgn0264542	X	59826	3834	NA	NA	NA	1
9079	FBgn0044046	X	31446	9331	0.141084782	0.251312206	0.201590218	2
9094	FBgn0261244	X	8141	8161	0.417129086	0.333945212	0.456211299	2
9095	FBgn0085351	X	6843	26868	0.260916541	0.184542575	0.218045221	2
9096	FBgn0259918	X	5420	25445	NA	NA	NA	1
9097	FBgn0085350	X	5778	25803	0.311964855	0.224217913	0.270328933	2
9098	FBgn0260812	X	3584	23609	0.252327821	0.306626945	0.200707392	2
9099	FBgn0025394	X	18958	14534	1.733118715	1.862845361	1.546066574	4
9104	FBgn0030945	X	1240	2584	0.738420033	0.631616771	0.680633613	3
9118	FBgn0030858	X	780	762	1.296555876	1.405184676	1.452533975	4
9120	FBgn0026679	X	3939	10012	0.550980642	0.610879898	0.755781922	3
9121	FBgn0261383	X	16881	1463	NA	NA	NA	1
9126	FBgn0027108	X	189207	83267	0.060782583	0.047913279	0.03404392	2
9128	FBgn0030989	X	26569	14478	0.388880457	0.236321352	0.425082158	2
9129	FBgn0027106	X	180408	74468	0.011326999	0.032255242	0.053830275	2
9135	FBgn0030187	X	7162	7140	0.306673596	0.205179198	0.353968063	2
9138	FBgn0083979	X	50969	10744	0.08729912	0.124772717	0.173713456	2
9139	FBgn0030385	X	83064	29418	0.250821961	0.411829634	0.431184015	2
9165	FBgn0259188	X	13877	73037	NA	NA	NA	1
9166	FBgn0029968	X	11041	73733	0.100809199	0.074230999	0.175834563	2
9198	FBgn0040309	X	6967	10948	0.683040397	0.623541542	0.602854351	3
9244	FBgn0030530	X	1175	19699	1.241095681	1.505308859	1.243475066	4
9258	FBgn0030334	X	2860	3472	0.746893842	0.886626887	0.64607312	3
9259	FBgn0040784	X	48847	48783	-0.443681504	-0.363707824	-0.525761649	1
9263	FBgn0040207	X	2581	19093	0.990777054	0.943741287	0.809036787	3
9273	FBgn0261955	X	14998	15010	NA	NA	NA	1
9296	FBgn0025679	X	65698	8197	-0.298685262	-0.461579892	-0.445598568	1
9301	FBgn0011606	X	2603	2297	1.426394357	1.497233333	1.2556112	4
9312	FBgn0027259	X	8337	7744	0.646096019	0.623117048	0.549860176	3
9330	FBgn0040890	X	4632	4631	0.8902622	0.81473347	0.684088213	3
9343	FBgn0001330	X	7987	15336	1.058222398	1.035593734	1.117232642	4
9344	FBgn0001491	X	36038	4187	0.499472793	0.386155885	0.189633219	2
9345	FBgn0001341	X	4326	15655	0.64413797	0.76694587	0.644201079	3
9346	FBgn0027334	X	19901	25796	0.800437214	0.673313248	0.607006234	3
9351	FBgn0027280	X	15366	15358	0.794266804	0.825405764	0.813134787	3
9353	FBgn0028336	X	10150	9611	0.828263114	0.614601834	0.657557882	3
9354	FBgn0028331	X	25108	314	0.751525106	0.762467274	0.517168095	3
9355	FBgn0028327	X	764	763	1.348825163	1.4165548	1.155476721	4
9356	FBgn0028325	X	998	19267	1.753040178	1.747179152	1.66917853	4
9357	FBgn0040153	X	24865	69520	0.190227991	0.163508277	0.206981529	2
9422	FBgn0260771	X	10338	10358	1.06502588	1.316229411	1.087374994	4
9424	FBgn0262976	X	5474	710	NA	NA	NA	1
9446	FBgn0028583	X	11636	10832	NA	NA	NA	1
9467	FBgn0085440	X	25585	25599	0.277584445	0.36802759	0.431046209	2
9470	FBgn0261524	X	2391	8093	NA	NA	NA	1
9474	FBgn0030506	X	2023	2013	1.241673581	1.386967426	1.233564521	4
9477	FBgn0026411	X	64252	5027	0.189357663	0.170306637	0.179471348	2
9480	FBgn0030274	X	5893	35118	0.811362339	0.834511529	0.707837943	3
9519	FBgn0052699	X	2233	22554	1.251543841	1.419662457	1.129260796	4
9527	FBgn0030706	X	33162	32051	0.115290273	0.270141722	0.144679279	2
9528	FBgn0027794	X	3725	3692	0.596747517	0.634790045	0.673047209	3
9537	FBgn0030364	X	3565	8753	NA	NA	NA	1
9541	FBgn0002562	X	31897	6508	-0.486096657	-0.519934357	-0.434580772	1
9545	FBgn0264691	X	18013	18043	NA	NA	NA	1
9561	FBgn0027084	X	15451	15481	0.620910848	0.701245121	0.524480131	3
9566	FBgn0029003	X	72587	2645	NA	NA	NA	1
9583	FBgn0029979	X	29911	32781	0.605411579	0.511943186	0.612911659	3
9585	FBgn0002641	X	19617	13606	0.921960573	0.778418784	0.742705684	3
9597	FBgn0267033	X	78598	11506	NA	NA	NA	1
9602	FBgn0013987	X	2216	2200	1.429630988	1.66880325	1.243520334	4
9622	FBgn0025743	X	1849	1846	1.121584593	1.177703767	1.105644767	4
9626	FBgn0025815	X	5797	5258	0.796273684	0.775372249	0.882472857	3
9633	FBgn0029833	X	44535	2129	0.400126918	0.482044978	0.367095146	2
9643	FBgn0030993	X	7285	7304	0.693042234	0.585128777	0.598473404	3
9656	FBgn0040339	X	4505	4496	0.801006719	0.805561839	0.663650491	3
9674	FBgn0002709	X	2068	4168	NA	NA	NA	1
9676	FBgn0002707	X	45249	24712	0.712337767	0.559721939	0.568595146	3
9690	FBgn0086384	X	2229	2237	0.946798597	0.945988451	0.969163708	3
9700	FBgn0002723	X	38453	4143	0.734433573	0.863983707	0.979219034	3
9707	FBgn0004456	X	27050	1208	0.333070095	0.406585917	0.40457816	2
9727	FBgn0261260	X	97553	13990	0.356802176	0.340202613	0.440601542	2
9730	FBgn0267977	X	10737	10737	NA	NA	NA	1
9746	FBgn0030037	X	4692	4715	0.655432664	0.794176604	0.822422223	3
9755	FBgn0023509	X	5921	3118	1.095608618	1.105221751	1.148370402	4
9759	FBgn0026060	X	3821	3819	1.118916647	1.274082674	1.027576257	4
9768	FBgn0031044	X	228	231	1.53659263	1.73418907	1.3417468	4
9770	FBgn0030395	X	35757	2648	0.13148191	0.198373019	0.168270303	2
9773	FBgn0004687	X	4028	16905	0.598394416	0.716783688	0.653888281	3
9774	FBgn0029858	X	1466	47	0.759023771	0.81146465	0.637571637	3
9781	FBgn0259110	X	36567	12055	0.063444376	0.089767073	0.087597283	2
9788	FBgn0259168	X	7070	7075	0.713597713	0.685977031	0.680126393	3
9791	FBgn0023215	X	12943	5765	1.178886766	1.287497615	1.24414216	4
9802	FBgn0014340	X	36928	2559	1.684707518	1.001950141	1.017301827	4
9822	FBgn0267910	X	63441	2209	NA	NA	NA	1
9846	FBgn0030786	X	13857	4019	0.803205188	0.754863051	0.547872442	3
9851	FBgn0030686	X	12851	31210	0.657755476	0.541316811	0.659058006	3
9852	FBgn0029718	X	36291	8153	0.659743423	0.689208874	0.656138333	3
9853	FBgn0040907	X	39767	19230	NA	NA	NA	1
9870	FBgn0030433	X	3476	3477	0.687873471	0.75453967	0.967714006	3
9891	FBgn0030692	X	13847	17046	0.880787772	0.908342072	0.725472565	3
9924	FBgn0020272	X	4870	4066	0.837001706	0.834607375	0.779038911	3
9972	FBgn0024360	X	27690	3939	0.906555722	0.917209874	0.920937334	3
9984	FBgn0052656	X	39225	28062	NA	NA	NA	1
9985	FBgn0052602	X	50374	5719	0.448031901	0.076804409	0.295810875	2
9990	FBgn0052774	X	116647	96110	-0.564235725	-0.610443075	-0.660685988	1
9997	FBgn0002873	X	20589	24066	0.657990572	0.776247827	0.807797515	3
10002	FBgn0025390	X	97803	2381	-0.478723787	-0.458187442	-0.462450552	1
10005	FBgn0002878	X	11700	6520	0.702699445	0.789464539	0.872653095	3
10013	FBgn0030894	X	902	46890	1.382545566	1.6246757	1.151993537	4
10018	FBgn0002914	X	4332	26453	0.885030396	0.857730599	0.84433077	3
10019	FBgn0262656	X	100061	8737	0.310425352	0.227438291	0.358841849	2
10022	FBgn0263705	X	81644	21660	0.33007828	0.321886457	0.430408021	2
10032	FBgn0004647	X	328944	10149	0.329209087	0.355446256	0.459728105	2
10081	FBgn0002917	X	39317	5338	0.17326439	0.136044296	0.217570942	2
12008	FBgn0031043	X	2387	2390	1.008996969	1.390804053	1.008204087	4
12010	FBgn0024362	X	31366	6024	1.275845235	1.190387121	1.156813785	4
12016	FBgn0029762	X	7236	7256	0.017586043	0.007491728	0.117187714	2
12024	FBgn0015519	X	73125	5005	0.201774976	0.233897384	0.316465134	2
12027	FBgn0086778	X	64657	7135	0.090608024	0.193588779	0.096093758	2
12031	FBgn0030512	X	35047	29867	0.43211695	0.372842388	0.460862058	2
12055	FBgn0030718	X	10474	10458	NA	NA	NA	1
12066	FBgn0017566	X	1610	1618	0.925825351	0.759309795	0.823266189	3
12072	FBgn0025839	X	5925	14271	0.905860433	0.813758076	0.96182309	3
12083	FBgn0030500	X	53308	4534	0.823306017	0.735635257	0.801959191	3
12091	FBgn0083167	X	2237	2272	0.895795767	0.920012817	0.746247148	3
12095	FBgn0261617	X	8840	3917	NA	NA	NA	1
12096	FBgn0029970	X	6503	69195	0.591990587	0.659395785	0.665745015	3
12103	FBgn0029843	X	14319	14317	0.300572725	0.325461496	0.421809576	2
12105	FBgn0031081	X	59384	2898	-0.252251723	-0.199584129	-0.141525735	1
12113	FBgn0015773	X	43866	43860	0.27944435	0.141907319	0.240915557	2
12114	FBgn0015774	X	110827	37429	0.283473443	0.243060145	0.369392901	2
12115	FBgn0265416	X	65398	33575	NA	NA	NA	1
12119	FBgn0030505	X	19518	2896	0.720211588	0.890842206	0.888722903	3
12123	FBgn0029905	X	7344	7357	0.824108218	0.895091367	0.915225745	3
12125	FBgn0010294	X	242191	5281	0.062449446	0.090811872	0.077485053	2
12126	FBgn0010295	X	240702	6770	0.270536424	0.244270749	0.319443491	2
12127	FBgn0010296	X	238402	9070	NA	NA	NA	1
12154	FBgn0030724	X	9543	11832	0.399965348	0.269312579	0.296186645	2
12171	FBgn0053513	X	14128	14124	-0.300749448	-0.410707043	-0.399861829	1
12173	FBgn0030573	X	958	964	0.97822089	0.707253065	0.708774232	3
12176	FBgn0265726	X	31316	26136	NA	NA	NA	1
12182	FBgn0261710	X	4726	4691	NA	NA	NA	1
12183	FBgn0002948	X	3012	3072	1.035825128	1.151320456	1.067230814	4
12195	FBgn0004227	X	9929	9903	0.384146364	0.427013514	0.346344894	2
12197	FBgn0263968	X	19105	19118	NA	NA	NA	1
12205	FBgn0262738	X	17747	2790	0.800367264	0.801477186	0.838995537	3
12206	FBgn0259734	X	51729	72	0.095020005	0.093991405	0.255826033	2
12217	FBgn0261675	X	93169	19316	NA	NA	NA	1
12231	FBgn0030800	X	799	876	1.420642904	1.6347053	1.169435932	4
12233	FBgn0030344	X	445	451	1.584268609	1.743366406	1.39647853	4
12234	FBgn0264975	X	24678	25292	NA	NA	NA	1
12245	FBgn0266284	X	411	444	NA	NA	NA	1
12254	FBgn0026079	X	15359	6931	0.661367399	0.741012958	0.880963471	3
12276	FBgn0061200	X	3184	3160	1.225721642	1.428495752	1.404920801	4
12279	FBgn0031078	X	3648	11329	1.177644844	1.316334021	1.135444506	4
12290	FBgn0027537	X	2636	18604	1.244206548	1.305162763	1.343789175	4
12344	FBgn0030103	X	39922	19236	0.31704691	0.293265843	0.356250309	2
12355	FBgn0004102	X	48909	589	0.114289604	0.042858431	0.079405724	2
12359	FBgn0023508	X	16895	240	1.508694657	1.668742902	1.517210537	4
12371	FBgn0004646	X	170265	64325	0.105435267	0.14928099	0.117655655	2
12383	FBgn0264389	X	13470	3856	NA	NA	NA	1
12386	FBgn0030715	X	21049	21033	0.017637681	0.007479948	0.071685611	2
12387	FBgn0062565	X	64107	64043	NA	NA	NA	1
12426	FBgn0030204	X	4613	4648	0.249279915	0.387407514	0.471743594	2
12439	FBgn0021767	X	20201	20224	0.215246459	0.364106481	0.260465653	2
12440	FBgn0017561	X	18853	9033	0.490208979	0.391653466	0.491620397	2
12474	FBgn0014868	X	12718	6408	0.650632604	0.541992477	0.639194847	3
12481	FBgn0003023	X	56092	23708	0.07190175	0.135069414	0.154661136	2
12483	FBgn0259834	X	43205	7417	0.181525868	0.245018339	0.29120506	2
12484	FBgn0003028	X	16378	2847	0.225287232	0.170405309	0.265375102	2
12490	FBgn0040087	X	1348	64040	1.321504337	1.520069237	1.277239958	4
12493	FBgn0030341	X	14608	14602	0.864535538	0.971581208	0.843509382	3
12504	FBgn0030294	X	757	723	0.903273797	0.856676943	0.765352033	3
12508	FBgn0025809	X	16218	19417	0.42433364	0.384543507	0.353504054	2
12523	FBgn0026192	X	840	17931	1.78177514	1.774911302	1.526291162	4
12524	FBgn0023216	X	29510	7395	0.42964322	0.465658399	0.397369397	2
12528	FBgn0052528	X	5600	5936	0.602339077	0.85715469	0.684316529	3
12534	FBgn0029878	X	55961	47809	0.795409824	0.933069965	0.994830837	3
12553	FBgn0013720	X	8874	8907	1.192166365	1.143414085	1.17910519	4
12561	FBgn0030840	X	158782	37017	0.172404028	0.19545689	0.244880138	2
12562	FBgn0003048	X	289	23612	1.271293505	1.422949508	1.448898897	4
12565	FBgn0030520	X	14112	11548	0.288213356	0.280749559	0.302344875	2
12570	FBgn0259171	X	36089	3440	0.085882522	0.146558155	0.171296646	2
12572	FBgn0260753	X	33579	33885	0.028905209	0.00512594	0.093888281	2
12573	FBgn0027601	X	108563	10612	0.391843893	0.371119625	0.339454391	2
12580	FBgn0029958	X	8076	21531	0.680440334	0.735226233	0.774158991	3
12586	FBgn0003053	X	62164	6253	0.402581511	0.366312351	0.481634636	2
12593	FBgn0015527	X	15643	15691	NA	NA	NA	1
12596	FBgn0022770	X	10135	11879	0.365048663	0.164777628	0.293694786	2
12617	FBgn0027621	X	8002	12352	0.93706727	0.918122715	0.931325723	3
12618	FBgn0023517	X	8002	8018	1.022000376	1.102144432	1.008371826	4
12625	FBgn0029789	X	2563	149	0.629142529	0.971813684	0.868504303	3
12631	FBgn0004654	X	3423	22276	0.574171035	0.628200156	0.706064953	3
12640	FBgn0030695	X	1502	1697	1.385817504	1.691819541	1.177512204	4
12642	FBgn0030310	X	18038	17107	0.777377148	0.750540159	0.754774856	3
12660	FBgn0004860	X	2403	5069	1.085002041	1.28872385	1.214341908	4
12664	FBgn0031091	X	3903	3967	0.349839764	0.370574206	0.374651464	2
12667	FBgn0011754	X	1974	1970	1.218061187	1.357799465	1.276512808	4
12684	FBgn0267350	X	2214	2203	NA	NA	NA	1
12687	FBgn0261811	X	18307	25988	NA	NA	NA	1
12694	FBgn0003086	X	233545	13927	-0.33790739	-0.132238042	-0.256450407	1
12700	FBgn0023545	X	16332	16331	0.850054263	0.676337947	0.724997498	3
12703	FBgn0029881	X	42656	15136	0.571731736	0.52469035	0.678087905	3
12713	FBgn0029891	X	15566	15027	0.801244394	0.73298647	0.791604899	3
12720	FBgn0024943	X	33407	16563	0.066240373	0.10291886	0.143175653	2
12722	FBgn0030670	X	28125	7940	0.734296177	0.637142629	0.56651763	3
12740	FBgn0259680	X	16802	16824	0.116632778	0.044532577	0.152552513	2
12780	FBgn0029903	X	3447	3434	1.60767632	1.807846467	1.529333149	4
12793	FBgn0004957	X	2661	23230	0.927737439	0.855394574	0.832574995	3
12795	FBgn0250871	X	8570	8585	0.331605555	0.275269267	0.498363196	2
12798	FBgn0003132	X	87223	6530	0.146635482	0.123228392	0.351726123	2
12802	FBgn0011826	X	5133	5057	0.823079355	0.900745278	0.884942339	3
12838	FBgn0052792	X	82417	12754	0.091961858	0.196897218	0.229693064	2
12850	FBgn0030057	X	98	85	1.271160138	1.5483519	1.100652828	4
12852	FBgn0003139	X	1016	1004	1.305283918	1.467120995	1.394441227	4
12862	FBgn0267516	X	272003	64214	NA	NA	NA	1
12868	FBgn0029723	X	13327	34194	0.157181089	0.144494705	0.182935159	2
12914	FBgn0264598	X	33818	11275	NA	NA	NA	1
12915	FBgn0030926	X	9975	9966	-0.173401453	-0.163779515	-0.092161427	1
12924	FBgn0004370	X	52063	5349	0.329753057	0.387140671	0.337955802	2
12926	FBgn0004368	X	32758	9956	0.197835081	0.205101349	0.257198824	2
12934	FBgn0028341	X	19645	8441	0.495818935	0.479205333	0.408996781	2
12977	FBgn0003189	X	6959	8868	0.581789261	0.585068161	0.626564357	3
12979	FBgn0015789	X	16724	18468	0.846277844	0.722376235	0.578224198	3
12982	FBgn0015794	X	1303	1294	1.104222251	1.189036327	1.123667327	4
12985	FBgn0039966	X	3908	3909	0.923382301	0.948674477	0.65928863	3
12988	FBgn0025382	X	6160	6164	0.854674162	0.792638545	0.984227263	3
12992	FBgn0031090	X	1370	1306	1.551243819	1.572224169	1.071517536	4
12995	FBgn0030613	X	15303	32232	0.289396757	0.363754559	0.314865865	2
13002	FBgn0052673	X	63245	6154	NA	NA	NA	1
13003	FBgn0052671	X	84796	24812	NA	NA	NA	1
13004	FBgn0052670	X	86248	26264	-0.319289918	-0.332531408	-0.220536727	1
13007	FBgn0030200	X	35240	7228	-0.249265757	-0.262014042	-0.376972138	1
13014	FBgn0265597	X	46757	24668	NA	NA	NA	1
13022	FBgn0003079	X	23906	12961	1.874642744	2.025097385	1.51102413	4
13026	FBgn0015286	X	9638	19621	0.262687189	0.258454981	0.225346147	2
13027	FBgn0020255	X	1720	30945	1.390408613	1.561480074	1.123330589	4
13028	FBgn0053180	X	47747	17466	0.810757489	0.923821656	0.825587138	3
13029	FBgn0031051	X	8213	10849	0.664535839	0.715332268	0.625841821	3
13036	FBgn0003204	X	13395	2579	0.57884476	0.616459226	0.661883314	3
13049	FBgn0023458	X	9533	9526	1.094355958	1.172765532	1.255673769	4
13051	FBgn0015799	X	1035	1036	1.22755008	1.52689642	1.221253789	4
13054	FBgn0030067	X	2989	2951	0.892218863	0.917791038	0.819133963	3
13057	FBgn0030479	X	7103	7112	1.062320635	1.315924094	1.120577657	4
13072	FBgn0030801	X	2958	3035	NA	NA	NA	1
13073	FBgn0031142	X	5716	5700	0.723951299	0.607533898	0.626870324	3
13074	FBgn0261549	X	62553	31063	NA	NA	NA	1
13115	FBgn0266098	X	94332	7134	NA	NA	NA	1
13142	FBgn0030808	X	6872	6848	0.739433785	0.849622145	0.858154654	3
13143	FBgn0030893	X	1331	42733	1.089393846	1.350072284	1.064722247	4
13144	FBgn0261461	X	44805	3758	NA	NA	NA	1
13145	FBgn0031118	X	19414	1050	0.844264145	0.878507213	0.876857468	3
13146	FBgn0025836	X	338995	66807	0.085532303	0.028311988	0.067378568	2
13151	FBgn0026375	X	25	48	1.158024514	1.278902374	1.172221747	4
13158	FBgn0083940	X	45182	1964	0.206081259	0.183722733	0.199436617	2
13159	FBgn0026374	X	9750	12949	0.788410901	0.789755189	0.801715546	3
13163	FBgn0028292	X	2476	365	0.795558172	0.824719452	0.783813041	3
13164	FBgn0030117	X	5805	88	NA	NA	NA	1
13166	FBgn0031006	X	16429	8596	0.759336087	0.758812795	0.883305514	3
13175	FBgn0027335	X	5141	5131	1.334755468	1.476680904	1.235931581	4
13191	FBgn0030753	X	111	15369	1.716316238	1.460706685	1.2863634	4
13194	FBgn0014024	X	8547	42577	0.988217413	0.901164983	0.975528094	3
13207	FBgn0025638	X	6354	592	0.982363191	0.969574721	0.735224672	3
13212	FBgn0026181	X	16094	16097	0.758363562	0.744717212	0.898942884	3
13220	FBgn0266421	X	35219	7377	NA	NA	NA	1
13227	FBgn0030230	X	6823	9151	0.251929362	0.177769574	0.32931767	2
13235	FBgn0003277	X	13686	13093	0.960882235	0.986308571	0.934075844	3
13251	FBgn0015288	X	1486	1478	1.47626075	1.766411833	1.165271588	4
13267	FBgn0002579	X	5841	18448	0.879294186	0.659300168	0.701300233	3
13268	FBgn0030616	X	52199	4987	0.455206671	0.47541977	0.335421443	2
13279	FBgn0014026	X	2167	2169	0.671782082	0.732920336	0.703960045	3
13304	FBgn0004403	X	25350	25342	0.990735309	0.636972054	0.550003789	3
13307	FBgn0010198	X	1205	5186	NA	NA	NA	1
13329	FBgn0002590	X	8507	8859	0.737896669	0.751606895	0.512577523	3
13331	FBgn0261592	X	3618	59074	NA	NA	NA	1
13341	FBgn0020369	X	983	1014	1.857857579	1.919168216	1.539275679	4
13353	FBgn0024941	X	41335	477	0.169741323	0.069420088	0.07470673	2
13354	FBgn0003285	X	227527	35509	0.16804584	0.229064558	0.203657139	2
13358	FBgn0025630	X	4608	11198	0.969634518	0.627325217	0.759540544	3
13366	FBgn0261277	X	8173	37398	0.288454709	0.319544876	0.316204492	2
13368	FBgn0266019	X	1630	8297	NA	NA	NA	1
13371	FBgn0003300	X	172055	19	0.071841092	0.040470186	0.162655874	2
13372	FBgn0083981	X	85072	16396	0.309223749	0.187251961	0.345683618	2
13373	FBgn0259162	X	30857	8868	0.247961018	0.045415709	0.179787864	2
13374	FBgn0025381	X	1603	1607	1.33519749	1.422429359	1.108110759	4
13375	FBgn0003301	X	21759	21735	0.375802281	0.297444465	0.448673366	2
13376	FBgn0003302	X	46493	4087	0.568689462	0.512722005	0.652910169	3
13385	FBgn0262866	X	2504	2501	1.127145974	1.355025753	1.210899758	4
13386	FBgn0283473	X	7186	7169	NA	NA	NA	1
13408	FBgn0030788	X	9906	7970	1.042178345	1.000249554	1.036483483	4
13425	FBgn0003321	X	11772	11768	0.752983376	0.737295877	0.598382599	3
13426	FBgn0004170	X	76111	803	-0.150955659	-0.170522297	-0.121393641	1
13432	FBgn0040285	X	727	736	1.297887703	1.44390004	1.05408819	4
13436	FBgn0065057	X	1327	1508	NA	NA	NA	1
13451	FBgn0025391	X	51031	23492	-0.017155626	-0.015674622	-0.018576509	1
13453	FBgn0040918	X	4799	3809	1.31540174	1.401308586	1.110495277	4
13472	FBgn0021765	X	1892	39510	0.90937106	0.663055205	0.648767824	3
13475	FBgn0003345	X	15012	7638	0.963578048	0.951581575	0.941601727	3
13481	FBgn0030975	X	7304	2982	0.532453055	0.590119668	0.796743168	3
13484	FBgn0053497	X	24849	1873	NA	NA	NA	1
13485	FBgn0021764	X	44194	12301	0.098441991	0.025359805	0.161475452	2
13488	FBgn0261873	X	39048	1871	NA	NA	NA	1
13493	FBgn0052654	X	609	3230	1.267112455	1.34177865	1.478992255	4
13494	FBgn0260855	X	8889	8890	0.923242338	0.987261413	0.68344267	3
13509	FBgn0040336	X	6055	6066	0.889208091	0.955042476	0.797081058	3
13512	FBgn0030350	X	21435	21441	0.991582928	0.721120917	0.585446107	3
13524	FBgn0011834	X	67300	14788	0.057972352	0.219045201	0.133294144	2
13532	FBgn0003360	X	11941	1383	0.35991072	0.389004938	0.344769361	2
13535	FBgn0030486	X	4061	4013	1.205238765	1.23244643	1.475971213	4
13562	FBgn0003374	X	231925	15547	-0.194827939	-0.250331629	-0.291320034	1
13568	FBgn0003380	X	66958	1962	0.085652635	0.120791492	0.156119841	2
13572	FBgn0085387	X	186295	7835	-0.24268338	-0.233174089	-0.22355015	1
13580	FBgn0003390	X	36643	28892	0.889835256	0.774794888	0.734917749	3
13582	FBgn0003392	X	16637	16636	0.801528908	0.722189402	0.744398588	3
13587	FBgn0004391	X	11688	5592	0.777488636	0.954018235	0.978639753	3
13599	FBgn0025625	X	3842	2508	0.629047449	0.642110801	0.720851973	3
13609	FBgn0261245	X	25464	3057	0.514578145	0.559539808	0.683289076	3
13622	FBgn0029761	X	42592	2357	0.106918877	0.095895538	0.140867678	2
13623	FBgn0030300	X	12719	5279	0.259702531	0.249046692	0.33817808	2
13634	FBgn0026175	X	43058	33230	NA	NA	NA	1
13635	FBgn0026174	X	46388	29900	-0.263315916	-0.141306531	-0.370735667	1
13636	FBgn0031074	X	35720	40568	-0.179101041	-0.094469934	-0.101171315	1
13640	FBgn0003416	X	3231	3257	1.117355324	1.125967568	1.131521878	4
13655	FBgn0003423	X	5805	6609	1.321690219	1.260565526	1.182809298	4
13683	FBgn0015615	X	8777	5677	0.798466616	0.900830567	0.906538874	3
13697	FBgn0265523	X	2704	2676	NA	NA	NA	1
13711	FBgn0030257	X	97916	7674	0.237036184	0.080414653	0.427912661	2
13715	FBgn0053548	X	22297	22412	0.396193629	0.290881297	0.341143408	2
13726	FBgn0030026	X	5801	5793	0.851764141	0.593658119	0.641042053	3
13732	FBgn0265630	X	2562	2548	NA	NA	NA	1
13793	FBgn0086044	X	53368	8716	NA	NA	NA	1
13796	FBgn0086048	X	733	736	NA	NA	NA	1
13798	FBgn0025882	X	1505	701	NA	NA	NA	1
13803	FBgn0065071	X	2621	2623	NA	NA	NA	1
13824	FBgn0083042	X	8553	8813	NA	NA	NA	1
13825	FBgn0083041	X	8207	9159	NA	NA	NA	1
13826	FBgn0083040	X	7860	9506	NA	NA	NA	1
13831	FBgn0083027	X	799	791	NA	NA	NA	1
13834	FBgn0083013	X	69278	40371	NA	NA	NA	1
13835	FBgn0083012	X	8104	8100	NA	NA	NA	1
13836	FBgn0083011	X	8316	8312	NA	NA	NA	1
13837	FBgn0083010	X	8470	8466	NA	NA	NA	1
13838	FBgn0083009	X	8645	8641	NA	NA	NA	1
13839	FBgn0083008	X	8386	8980	NA	NA	NA	1
13840	FBgn0083007	X	8040	9326	NA	NA	NA	1
13845	FBgn0083001	X	7085	9185	NA	NA	NA	1
13846	FBgn0083000	X	6932	9032	NA	NA	NA	1
13847	FBgn0082999	X	6754	8854	NA	NA	NA	1
13848	FBgn0082998	X	6582	8682	NA	NA	NA	1
13849	FBgn0082997	X	68459	41190	NA	NA	NA	1
13854	FBgn0086666	X	1655	1647	NA	NA	NA	1
13864	FBgn0086671	X	7481	9581	NA	NA	NA	1
13877	FBgn0086667	X	92426	24368	NA	NA	NA	1
13884	FBgn0086668	X	69448	40201	NA	NA	NA	1
13885	FBgn0086602	X	69784	39865	NA	NA	NA	1
13896	FBgn0065046	X	34331	435	NA	NA	NA	1
13911	FBgn0003920	X	19407	6351	NA	NA	NA	1
13923	FBgn0261791	X	13050	13053	NA	NA	NA	1
13928	FBgn0029976	X	18407	44285	0.979555542	0.825875927	0.811834131	3
13932	FBgn0030869	X	2450	2451	1.873908418	1.961088808	1.363541472	4
13940	FBgn0030242	X	4512	4516	0.724144798	0.725566963	0.72284614	3
13941	FBgn0003463	X	34074	15177	0.289819762	0.350353937	0.478954151	2
13942	FBgn0003464	X	15399	14446	0.974380461	0.851025668	0.901513521	3
13959	FBgn0020378	X	38116	1573	0.292484568	0.265687317	0.380886738	2
13973	FBgn0014031	X	4452	4454	0.725409109	0.726946554	0.777488627	3
13985	FBgn0030774	X	46133	8128	0.053160836	0.153819862	0.102492426	2
13994	FBgn0030051	X	3157	5324	0.272875632	0.30695423	0.499557964	2
14026	FBgn0263987	X	1347	1327	NA	NA	NA	1
14030	FBgn0029768	X	55055	1146	0.119923795	0.07275786	0.196851126	2
14032	FBgn0085443	X	60409	8313	0.26922105	0.366913515	0.374811155	2
14043	FBgn0015818	X	940	933	1.168847809	1.146635696	1.059855597	4
14093	FBgn0024987	X	1886	1873	1.688250285	1.98947407	1.755917923	4
14106	FBgn0030850	X	19214	19216	0.951836015	0.699821628	0.556788823	3
14119	FBgn0045073	X	54694	10519	0.666918116	0.708179461	0.834145984	3
14131	FBgn0031149	X	1126	1709	2.102799481	2.430976602	1.730472293	4
14138	FBgn0052676	X	32141	16167	0.401014536	0.353536118	0.427894578	2
14141	FBgn0003559	X	90235	1218	NA	NA	NA	1
14146	FBgn0003575	X	3796	7533	0.90406848	0.876608378	0.949270568	3
14154	FBgn0003638	X	13685	13698	NA	NA	NA	1
14177	FBgn0004648	X	29870	46287	0.625936458	0.747414193	0.69203597	3
14178	FBgn0003654	X	578	611	NA	NA	NA	1
14179	FBgn0003655	X	6411	6423	0.866266593	0.794138401	0.896883566	3
14180	FBgn0016974	X	8571	8583	NA	NA	NA	1
14183	FBgn0030739	X	4697	5704	0.693407824	0.933381287	0.808289535	3
14185	FBgn0003656	X	1389	2977	0.775494657	0.845728174	0.704299493	3
14188	FBgn0264270	X	201918	20503	NA	NA	NA	1
14199	FBgn0261085	X	21584	21600	0.186290814	0.20357996	0.230806235	2
14214	FBgn0086367	X	34753	24405	0.150412368	0.220794748	0.235773793	2
14235	FBgn0026323	X	1522	5558	1.187120786	1.378936089	1.103437682	4
14242	FBgn0030330	X	1250	18775	1.755128932	2.008027439	1.699218702	4
14244	FBgn0086674	X	85651	27809	0.274023761	0.177468692	0.219713597	2
14247	FBgn0030365	X	1337	10981	NA	NA	NA	1
14248	FBgn0052675	X	2036	1177	1.316337506	1.365554194	1.171537599	4
14253	FBgn0031030	X	4509	23454	1.249712453	1.266965607	1.199519466	4
14262	FBgn0260938	X	940	941	1.234542535	1.217193212	1.193206802	4
14273	FBgn0010329	X	37924	20334	0.042205289	0.046571186	0.067874368	2
14291	FBgn0027296	X	6888	6079	0.758564355	0.669944287	0.746494064	3
14292	FBgn0267001	X	166212	26883	NA	NA	NA	1
14312	FBgn0040338	X	31722	28434	-0.207089652	-0.017713391	-0.063836453	1
14321	FBgn0030984	X	70240	7725	0.185931584	0.241725225	0.198252116	2
14337	FBgn0014395	X	10764	28236	0.831456751	0.745680353	0.565988532	3
14353	FBgn0026080	X	11661	3570	0.984600211	0.861199722	0.756695548	3
14355	FBgn0011837	X	20050	3243	0.422131663	0.241909467	0.19235774	2
14391	FBgn0016041	X	13296	16311	0.758885153	0.678336376	0.734498387	3
14396	FBgn0030412	X	4601	789	0.915472091	0.93253019	0.854401176	3
14397	FBgn0004924	X	123550	2431	1.340551184	1.543969367	1.247262631	4
14399	FBgn0026015	X	5210	6523	0.791408546	0.663480234	0.792352559	3
14428	FBgn0265464	X	7213	20941	NA	NA	NA	1
14429	FBgn0030748	X	26974	34470	0.563052298	0.58888755	0.671188192	3
14440	FBgn0261793	X	10038	10015	NA	NA	NA	1
14441	FBgn0030049	X	3949	1782	1.58753387	1.711216751	1.46972466	4
14482	FBgn0023518	X	4647	4631	1.21218737	1.356509063	1.408760778	4
14492	FBgn0020653	X	3279	3271	0.873284035	0.869008879	0.720034156	3
14494	FBgn0029752	X	18125	51651	0.088125343	0.112930694	0.23277438	2
14507	FBgn0024361	X	27456	3705	0.591163222	0.782236357	0.784139663	3
14509	FBgn0040334	X	8276	8287	0.887659156	0.743952298	0.630925967	3
14538	FBgn0030502	X	49285	8557	0.694506011	0.834350285	0.750602877	3
14542	FBgn0250874	X	1174	2224	1.075027544	1.153965682	1.106833832	4
14552	FBgn0086368	X	11769	6723	0.25879886	0.314517185	0.346965124	2
14575	FBgn0052571	X	66509	15445	0.364461175	0.346233414	0.385301191	2
14576	FBgn0052570	X	62906	15981	0.079435755	0.314264785	0.318643945	2
14577	FBgn0052569	X	59846	12921	-0.316268986	-0.057371341	-0.023238549	1
14589	FBgn0026083	X	4286	3388	1.260184401	1.16463707	1.159390009	4
14597	FBgn0005411	X	1238	1212	1.827206577	1.808786318	1.364114844	4
14608	FBgn0267384	X	5222	9232	NA	NA	NA	1
14611	FBgn0029996	X	2850	214	1.469474	1.580201933	1.228012082	4
14618	FBgn0031057	X	3636	2610	1.068850038	1.11258071	1.190051213	4
14619	FBgn0260970	X	14670	14662	0.764180728	0.777417846	0.928298621	3
14623	FBgn0030872	X	1403	1419	1.072942395	1.263924054	1.254374648	4
14657	FBgn0027603	X	8746	279	0.909786018	0.910086764	0.985901971	3
14661	FBgn0025549	X	1613	1353	1.673593103	1.759847058	1.226937953	4
14664	FBgn0024184	X	46888	15720	0.162450927	0.02395179	0.19846957	2
14667	FBgn0040395	X	9020	24826	0.6694621	0.552815181	0.657383669	3
14674	FBgn0004169	X	66148	8306	0.072366663	0.104138531	0.188876817	2
14675	FBgn0004956	X	67387	1455	0.096117887	0.137357825	0.249084138	2
14677	FBgn0053542	X	93795	4882	0.220466141	0.176222196	0.318305662	2
14679	FBgn0030354	X	18221	18236	0.823870794	0.807424206	0.818104601	3
14680	FBgn0029992	X	2659	8999	0.805805446	0.936435402	0.998775957	3
14695	FBgn0003964	X	1103	2543	0.707136243	0.540553686	0.54631842	3
14700	FBgn0029763	X	9097	6253	0.723268645	0.769587058	0.847783948	3
14701	FBgn0031187	X	1610	40610	1.579486997	1.639889284	1.587749237	4
14703	FBgn0029819	X	33881	488	1.279485129	1.023190601	1.016583798	4
14707	FBgn0030366	X	2690	15008	NA	NA	NA	1
14716	FBgn0040069	X	30631	11618	0.034755135	0.360191307	0.279337685	2
14717	FBgn0003969	X	6267	6283	0.700407554	0.759182824	0.870271785	3
14721	FBgn0040068	X	5554	5577	1.103444078	1.327388151	1.136361282	4
14742	FBgn0040377	X	19177	19483	0.016301727	0.085164482	0.131855795	2
14765	FBgn0004397	X	13502	31207	0.765790539	0.818017837	0.883455139	3
14778	FBgn0085362	X	8552	8567	NA	NA	NA	1
14780	FBgn0261930	X	32933	10560	NA	NA	NA	1
14790	FBgn0014411	X	5821	5837	1.35720496	1.461293449	1.270956276	4
14798	FBgn0283469	X	17425	9366	NA	NA	NA	1
14810	FBgn0016038	X	779	21594	1.4062204	1.318246667	1.133059144	4
14811	FBgn0263511	X	13249	10477	0.379197155	0.101554709	0.310804574	2
14812	FBgn0263512	X	72254	4196	0.071353569	0.125271115	0.311035072	2
14822	FBgn0266848	X	7931	31069	NA	NA	NA	1
14823	FBgn0004655	X	1595	29884	1.28251082	1.323313359	1.302454155	4
14845	FBgn0030941	X	6004	7039	0.438466357	0.40756829	0.426528836	2
14850	FBgn0260780	X	23973	23988	1.099207701	1.199546352	1.073253893	4
14872	FBgn0029857	X	2443	3862	0.831087272	0.736838869	0.712315102	3
14874	FBgn0283471	X	12711	58699	NA	NA	NA	1
14875	FBgn0030805	X	17076	17052	0.485941811	0.307416726	0.445566821	2
14877	FBgn0026313	X	3101	3076	0.820923962	0.813947653	0.935798651	3
14878	FBgn0052677	X	71188	14097	0.128733191	0.104262495	0.176804679	2
14881	FBgn0029906	X	9724	9737	NA	NA	NA	1
14883	FBgn0028974	X	1919	1923	1.448189159	1.65221927	1.36842003	4
14887	FBgn0026751	X	1796	32234	0.67457069	0.712087885	0.879476568	3
14891	FBgn0266568	X	108154	14799	NA	NA	NA	1
14905	FBgn0265575	X	6133	21595	NA	NA	NA	1
14912	FBgn0004649	X	35988	79096	0.212277652	0.140746467	0.3345802	2
14916	FBgn0004045	X	17865	5267	0.114585535	0.258112357	0.142186388	2
14917	FBgn0005391	X	20726	8128	0.178967571	0.245540469	0.309661853	2
14924	FBgn0004050	X	2905	2908	0.891010393	0.760623087	0.530801069	3
14926	FBgn0052685	X	4656	14092	0.910474829	0.99948047	0.950499037	3
14952	FBgn0259789	X	33357	8150	0.23867303	0.190447273	0.306359336	2
14964	FBgn0030096	X	12997	3023	0.972334337	0.689037061	0.763714713	3
14967	FBgn0004643	X	3569	3050	1.140708499	1.172635959	1.140291828	4
14969	FBgn0265767	X	20358	12525	NA	NA	NA	1
